# Supplementary material for: Effect of Variations of Amine Content and Network Branching on Thermomechanical Properties of Epoxy Systems
Source: ACS Omega. 2024 Dec 11;9(51):50414–26. doi: 10.1021/acsomega.4c07413 (PMC11683609; doi:10.1021/acsomega.4c07413)
Supplement: Supplementary file 1 — ao4c07413_si_001.zip [file ao4c07413_si_001.zip]

Archive with 24 entries (24 files):
- main.tex
- literature.bib
- Supplementary Information.tex
- graphics/models.png
- graphics/xrd_count.png
- graphics/ftir.png
- graphics/gr.png
- graphics/rdf_fin.png
- graphics/curing2 v3.png
- graphics/Results/Results coordination numbers.png
- graphics/Results/Results modulus.png
- graphics/Results/Results Tg.png
- graphics/Results/Results volume.png
- graphics/Results/Clusters.png
- graphics/Results/amine_e25.png
- graphics/Results/amine_e50.png
- graphics/Results/amine_e75.png
- graphics/Results/amine_e375.png
- graphics/Results/graphical_abstracts_new6.pdf
- graphics/Results/FTIR wide.png
- graphics/Results/xrd_count.png
- graphics/Results/RDF/Results rdf aromatic-aromatic supplementary.png
- graphics/Results/RDF/Results rdf aromatic-aromatic.png
- graphics/Results/RDF/Results rdf O-HN.png
