# Supplementary material for: Effect of Variations of Amine Content and Network Branching on Thermomechanical Properties of Epoxy Systems
Source: ACS Omega. 2024 Dec 11;9(51):50414–26. doi: 10.1021/acsomega.4c07413 (PMC11683609; doi:10.1021/acsomega.4c07413)
Supplement: Supplementary file 1 — ao4c07413_si_001.zip [file ao4c07413_si_001.zip › main.tex]

%%%%%%%%%%%%%%%%%%%%%%%%%%%%%%%%%%%%%%%%%%%%%%%%%%%%%%%%%%%%%%%%%%%%%
%% This is a (brief) model paper using the achemso class
%% The document class accepts keyval options, which should include
%% the target journal and optionally the manuscript type.
%%%%%%%%%%%%%%%%%%%%%%%%%%%%%%%%%%%%%%%%%%%%%%%%%%%%%%%%%%%%%%%%%%%%%
\documentclass[journal=jacsat,manuscript=article]{achemso}

%%%%%%%%%%%%%%%%%%%%%%%%%%%%%%%%%%%%%%%%%%%%%%%%%%%%%%%%%%%%%%%%%%%%%
%% Place any additional packages needed here.  Only include packages
%% which are essential, to avoid problems later.
%%%%%%%%%%%%%%%%%%%%%%%%%%%%%%%%%%%%%%%%%%%%%%%%%%%%%%%%%%%%%%%%%%%%%
\usepackage{chemformula} % Formula subscripts using \ch{}
\usepackage[T1]{fontenc} % Use modern font encodings
\usepackage{siunitx}

%%%%%%%%%%%%%%%%%%%%%%%%%%%%%%%%%%%%%%%%%%%%%%%%%%%%%%%%%%%%%%%%%%%%%
%% If issues arise when submitting your manuscript, you may want to
%% un-comment the next line.  This provides information on the
%% version of every file you have used.
%%%%%%%%%%%%%%%%%%%%%%%%%%%%%%%%%%%%%%%%%%%%%%%%%%%%%%%%%%%%%%%%%%%%%
%%\listfiles

%%%%%%%%%%%%%%%%%%%%%%%%%%%%%%%%%%%%%%%%%%%%%%%%%%%%%%%%%%%%%%%%%%%%%
%% Place any additional macros here.  Please use \newcommand* where
%% possible, and avoid layout-changing macros (which are not used
%% when typesetting).
%%%%%%%%%%%%%%%%%%%%%%%%%%%%%%%%%%%%%%%%%%%%%%%%%%%%%%%%%%%%%%%%%%%%%
\newcommand*\mycommand[1]{\texttt{\emph{#1}}}
\newcommand{\change}[1]{\textcolor{black}{#1}}
%%%%%%%%%%%%%%%%%%%%%%%%%%%%%%%%%%%%%%%%%%%%%%%%%%%%%%%%%%%%%%%%%%%%%
%% Meta-data block
%% ---------------
%% Each author should be given as a separate \author command.
%%
%% Corresponding authors should have an e-mail given after the author
%% name as an \email command. Phone and fax numbers can be given
%% using \phone and \fax, respectively; this information is optional.
%%
%% The affiliation of authors is given after the authors; each
%% \affiliation command applies to all preceding authors not already
%% assigned an affiliation.
%%
%% The affiliation takes an option argument for the short name.  This
%% will typically be something like "University of Somewhere".
%%
%% The \altaffiliation macro should be used for new address, etc.
%% On the other hand, \alsoaffiliation is used on a per author basis
%% when authors are associated with multiple institutions.
%%%%%%%%%%%%%%%%%%%%%%%%%%%%%%%%%%%%%%%%%%%%%%%%%%%%%%%%%%%%%%%%%%%%%
\author{Michael Robert Kelly}
\email{michael.r.kelly@ntnu.no}
\affiliation{Department of Materials Science and Engineering, Norwegian University of Science and Technology, NTNU, Sem Sælands vei 12, 7034 Trondheim, Norway}
\altaffiliation{These authors contributed equally}
\author{Arpenik Kroyan}
\affiliation{Department of Materials Science and Engineering, Norwegian University of Science and Technology, NTNU, Sem Sælands vei 12, 7034 Trondheim, Norway}
\altaffiliation{These authors contributed equally}
\author{Ingrid Hallsteinsen}
\affiliation{Department of Materials Science and Engineering, Norwegian University of Science and Technology, NTNU, Sem Sælands vei 12, 7034 Trondheim, Norway}
\author{Sondre Kvalvåg Schnell}
\affiliation{Department of Materials Science and Engineering, Norwegian University of Science and Technology, NTNU, Sem Sælands vei 12, 7034 Trondheim, Norway}
\author{Hilde Lea Lein}
\affiliation{Department of Materials Science and Engineering, Norwegian University of Science and Technology, NTNU, Sem Sælands vei 12, 7034 Trondheim, Norway}

%%%%%%%%%%%%%%%%%%%%%%%%%%%%%%%%%%%%%%%%%%%%%%%%%%%%%%%%%%%%%%%%%%%%%
%% The document title should be given as usual. Some journals require
%% a running title from the author: this should be supplied as an
%% optional argument to \title.
%%%%%%%%%%%%%%%%%%%%%%%%%%%%%%%%%%%%%%%%%%%%%%%%%%%%%%%%%%%%%%%%%%%%%
\title{Effect of variations of amine content and network branching on thermomechanical properties of epoxy systems}

%%%%%%%%%%%%%%%%%%%%%%%%%%%%%%%%%%%%%%%%%%%%%%%%%%%%%%%%%%%%%%%%%%%%%
%% Some journals require a list of abbreviations or keywords to be
%% supplied. These should be set up here, and will be printed after
%% the title and author information, if needed.
%%%%%%%%%%%%%%%%%%%%%%%%%%%%%%%%%%%%%%%%%%%%%%%%%%%%%%%%%%%%%%%%%%%%%
%\abbreviations{IR,NMR,UV}
\keywords{Epoxy; Clusters; Crosslink Density; Branching; Glass Transition Temperature}

%%%%%%%%%%%%%%%%%%%%%%%%%%%%%%%%%%%%%%%%%%%%%%%%%%%%%%%%%%%%%%%%%%%%%
%% The manuscript does not need to include \maketitle, which is
%% executed automatically.
%%%%%%%%%%%%%%%%%%%%%%%%%%%%%%%%%%%%%%%%%%%%%%%%%%%%%%%%%%%%%%%%%%%%%
\begin{document}

%%%%%%%%%%%%%%%%%%%%%%%%%%%%%%%%%%%%%%%%%%%%%%%%%%%%%%%%%%%%%%%%%%%%%
%% The "tocentry" environment can be used to create an entry for the
%% graphical table of contents. It is given here as some journals
%% require that it is printed as part of the abstract page. It will
%% be automatically moved as appropriate.
%%%%%%%%%%%%%%%%%%%%%%%%%%%%%%%%%%%%%%%%%%%%%%%%%%%%%%%%%%%%%%%%%%%%%
\begin{tocentry}

\begin{figure}[H]
    \includegraphics{graphics/Results/graphical_abstracts_new6.pdf}
\end{figure}

%Inside the \texttt{tocentry} environment, the font used is Helvetica
%8\,pt, as required by \emph{Journal of the American Chemical
%Society}.

%The surrounding frame is 9\,cm by 3.5\,cm, which is the maximum
%permitted for  \emph{Journal of the American Chemical Society}
%graphical table of content entries. The box will not resize if the
%content is too big: instead it will overflow the edge of the box.

%This box and the associated title will always be printed on a
%separate page at the end of the document.

\end{tocentry}

%%%%%%%%%%%%%%%%%%%%%%%%%%%%%%%%%%%%%%%%%%%%%%%%%%%%%%%%%%%%%%%%%%%%%
%% The abstract environment will automatically gobble the contents
%% if an abstract is not used by the target journal.
%%%%%%%%%%%%%%%%%%%%%%%%%%%%%%%%%%%%%%%%%%%%%%%%%%%%%%%%%%%%%%%%%%%%%
%\begin{abstract}
%Thermosetting epoxies play a vital role in various industries such as marine paints and the electronics, driving the demand for epoxy formulations with enhanced thermal and mechanical characteristics. In recent years, a number of diglycidyl A based epoxies were developed for industrial purposes. This study focuses on the epoxy resin Epikote 828, employing variations in the concentrations of the curing agent Jeffamine D230. We investigated the influence of different stoichiometric ratios of curing agent to epoxy on the thermomechanical properties of the cured epoxies. Experimental results were compared to the models from molecular dynamics simulations focusing on the changes in polymer network structure due to the variations in curing agent content. We find that the reduction in the glass transition temperature with increased curing agent concentrations was due to decreasing branching and increasing linearity in epoxy clusters the elastic, shear and compressive moduli remained constant. We show that moderating the curing agent content has the potential to improve thermal properties while maintaining mechanical properties for this novel epoxy system. 
%\end{abstract}

\begin{abstract}
In thermosetting epoxies, thermomechanical properties can be enhanced by conscious selection of curing agents. Full crosslinking leads to a maximum in the glass-transition temperature. However, the relation between the glass transition temperature and the epoxy matrix depends on several factors beyond the crosslinking degree, such as the molecular weight of the polymers, network organization, amount of branching, and the presence of hydrogen bonds. In this study, we investigated adding non-stoichiometric ratios of the epoxy resin Epikote 828 and the curing agent Jeffamine D230. The investigations were done through a combination of molecular dynamics simulations and experiments, primarily differential scanning calorimetry and nanoindentation. Reorganization of the network to fewer clusters with a higher degree of linearity overcomes the effect of crosslinking and leads to a reduction of glass-transition temperature with increasing concentrations of curing agent to epoxy. The elastic, shear, and compressive moduli remained constant. Hence, moderating the curing agent content has the potential to improve thermal properties while maintaining mechanical properties for this epoxy system.
\end{abstract}

%%%%%%%%%%%%%%%%%%%%%%%%%%%%%%%%%%%%%%%%%%%%%%%%%%%%%%%%%%%%%%%%%%%%%
%% Start the main part of the manuscript here.
%%%%%%%%%%%%%%%%%%%%%%%%%%%%%%%%%%%%%%%%%%%%%%%%%%%%%%%%%%%%%%%%%%%%%

\section{Introduction}
\label{sec:intro}

The mechanical and thermal properties of the polymer matrix in epoxy-based coatings depend on the type and concentration of the curing agent used to crosslink the epoxy polymers.\cite{chen2021synthesis,nguyen2017dual,aziz2023role} Industrially used curing agents are often based on aliphatic polyamines \cite{jindal2020selective,wan2017branched,pol2019the}, aromatic amines \cite{kadoya2021covalent}, acid anhydrides \cite{garcia2021kinetics}, carboxylic acids \cite{cheng2021solvent,godinho2021recycling}, and Lewis base curing agents.\cite{ElNemr2017sorbic} With a variety of available substances, the desired thermomechanical properties can be crafted by careful selection of suitable curing agents, epoxy resins, and curing reaction conditions. 
Simultaneously, the chemical toxicity of epoxy materials generates environmental concerns and health hazards. During the curing reaction, the chemically active groups in the hardeners participate in opening the epoxide ring by creating bonds with the epoxy \change{polymers} (crosslinking). The residual amines from the curing agents are not captured in the polymer matrix in the same way\change{,} and \change{they} have \change{been} shown to have \change{a} devastating impact on human health and the environment.\cite{Gheni-2024,li2007novel,ramos2002interspecies,newsome1991qsar} \change{T}here is a growing pressure to find a ratio of curing agent to epoxy \change{that} can satisfy both the thermomechanical and environmental requirements. 

Typically, an increase \change{in} curing agent results in a higher crosslinking degree in the epoxy network \cite{shim2021curing}, where a fully crosslinked system leads to a corresponding maximum in the glass transition temperature \change{($T_{g}$)}.\cite{das2000poly,wei2018effect,jian2022facile,wang2015glass} \change{Additionally}, systems with higher crosslinking degree\change{s} have more rigid and compact molecular structure\change{s,} which leads to \change{a} more thermally durable material \cite{das2000poly,wei2018effect,jian2022facile,wang2015glass}, increased adhesion energy \cite{cora1998adhesion}, higher resistance to corrosion \cite{Hattori2008}\change{,} and higher thermal conductivity.\cite{Kanari1973}  

However, the relation between the \change{$T_{g}$} and the epoxy matrix depends on \change{several} factors beyond the crosslinking degree, such as \change{the} molecular weight of the polymer chains, network organi\change{z}ation, the presence of hydrogen bonds and fillers.\cite{lu1991glass,kuo2002significant,savotchenko2022the} Adding non-stoichiometric ratios of curing agent to the epoxy mixtures \change{have} also been shown to affect the \change{$T_{g}$}\cite{bignotti2011effect,gupta1991molecular}\change{ while t}he elastic modulus has been reported to be independent of the amine to epoxy stoichiometric ratio.\cite{mostovoy1966fracture,bell1970mechanical,kim1978tensile} 


% What is crosslinking - why does it matter
The functional reactions accepted as describing the curing process for most types of amine\change{-}cured epoxy resins \cite{chiao1990mechanistic} are shown in Figure \ref{fig:curing}.

\begin{figure}[H]
    \centering
    \includegraphics[width = 0.6\textwidth]{graphics/curing2 v3.png}
    \caption{The \change{principal} reactions of \change{epoxy curing} with amine curing agents. The epoxy ring opening reaction results in \change{a} secondary amine and \change{a} hydroxyl group (1) or a tertiary amine and a hydroxyl group (2). The blue bonds are the new crosslinking bonds between the amine and the epoxide group.}
    \label{fig:curing}
\end{figure}

A terminal epoxide group of the epoxy molecule opens by breaking the carbon-oxygen bond \change{when} the nitrogen from the amine group of the curing agent reacts with the carbon, creating \change{a} new bond. This bond can be formed between epoxide groups and nitrogen from primary or secondary amines. Simultaneously, the reaction generates a hydroxyl group, which can subsequently react with an epoxide group.\cite{StJohn1992cure}

The relationship between the crosslinking degree, the epoxy network structure\change{,} and \change{$T_{g}$} depends strongly on the type of amine \change{and will} largely determine the architecture of the resulting polymer network. Primary amines were shown in the literature to generate epoxy \change{matrices} dominated by linear segments, \change{leading to a decrease} in $T_g$\change{, and} only \change{a} slight increase in the elastic modulus or no change in the mechanical properties of the material.\cite{lesser1997the,diamant1981effect,gerard1991viscoelastic} Even though this effect \change{has} been reported previously in the literature, the fundamental reasons for such \change{a} decrease in \change{$T_{g}$} with \change{retained} mechanical properties, are not yet fully understood.

Although the bisphenol A diglycidyl ether (DGEBA) from which the Epikote 828 resin is derived is one of the more studied epoxy resins \cite{auvergne2014biobased}, the Epikote 828 resin is rarely mentioned in similar studies. Attempts have previously been made to combine this epoxy with a fluorinated version of \change{the} Jeffamine D230 diamine\change{,} functionalized with small amounts of fluorinated epoxy.\cite{vandegrampel2005thermally} However, the thermomechanical properties of this system were not investigated, and the molar ratio of the epoxy groups to amine groups \change{was} kept at 1:1. It is therefore interesting to consider the properties of non-stoichiometric mixtures of this epoxy system\change{. Furthermore, DGEBA-derived epoxies were designed as a renewable alternative to aromatic fossil monomers and dominate in a wide range of industrial applications.\cite{Comi-2024} It is therefore important to understand the hardener-dependent shifts in the thermomechanical properties of this epoxy system.} 

\change{We have map the thermomechanical properties in Epikote 828 (bisphenol A-based epoxy resin \cite{epikote}) using the concentration of the curing agent Jeffamine D230 (poly(propylene glycol)-bis(2-aminopropyl ether)) as a tuning parameter. Furthermore, we explain the emerging trends in the thermomechanical properties and investigate the structure-property relations in terms of changes in the epoxy network architecture. T}he model systems are shown in Figure \ref{fig:chemicals}. 


\begin{figure}[H]
    \centering
    \includegraphics[width = 0.6\textwidth]{graphics/models.png}
    \caption{Schematic ball-and-stick representation of all-atom models of A) poly(oxypropylene)diamine (POPDA, Jeffamine), B) Epikote 828 n=0.1, C) Bisphenol A diglycidyl ether (DGEBA) and D) Epikote 828 n=0.2. The chemical structures of Epikote resin 828 (bottom square) and Jeffamine D230 (top square), with n ranging from 0.1 to 0.2 and n'$\approx$2.5. \change{The polymers contain non-integer amounts of repeating units, denoted as n and n', because the samples consist of a mixture of polymer chains of varying lengths. In the models used, for every eight molecules of DGEBA (where n=0), there is one molecule of Epikote with one repeating unit (where n=0.1) and another molecule of Epikote with two repeating units (where n=0.2).}}
    \label{fig:chemicals}
\end{figure}

The thermomechanical properties of the cured epoxies \change{are} investigated, primarily through the \change{$T_{g}$} and the reduced elastic modulus \change{($E_r$)}. Model systems \change{are} simulated with molecular dynamics and verified against the experimentally obtained \change{$E_{r}$} and \change{T$_{g}$}. The chemical structure of the networks \change{is} investigated through X-ray diffraction (XRD), both experimentally and with molecular dynamics, and through Fourier-transform infrared (FTIR) \change{spectroscopy} experimentally. Following this, the network branching architecture \change{is} studied through cluster analysis, hydrogen bond analysis, void volume analysis\change{,} and finally via the radial distribution functions (RDFs).

\section{Materials and Methods}
\subsection{Experimental}
\label{sec:exp_methods}
The epoxy resin used was Epikote resin 828 (\qty{100}{\%}) and the curing agent used was poly(propylene glycol)-bis(2-aminopropyl ether) (\qty{100}{\%}). The epoxy resin and the curing agent were poured into glass beakers and mechanically stirred \change{to a} homogeneous mixture, and then \change{they were} put in a vacuum oven to remove air bubbles. \change{Afterward, they were} cast into greased silicon molds to obtain circular disks\change{. This was} followed by drying in the vacuum oven for 1 hour. The samples were subsequently cured at \qty{100}{\celsius} for 5 hours. Four different mixtures were made, epoxy with \qtylist{20;27;33;38}{wt\%} curing agent\change{s}. These bulk samples were used for mechanical testing. 

For thermal testing, the epoxy resins were dissolved in acetone (\qty{100}{\%}) in a 1:1 weight ratio mixture before \change{the} addition of the appropriate amounts of curing agent. The acetone was added to aid with the mixing of the viscous fluids. The samples were left overnight to let the acetone evaporate before curing at \qty{60}{\celsius} for 4 hours. Aluminum crucibles were used as molds.  

The nanoindentation tests were carried out using a Hysitron Triboindenter TI900 with a diamond Berkovich indenter tip (Bruker Corp., Massachusetts, USA). All measurements were done at room temperature. The indentations were done in a load\change{-}controlled mode, with a loading rate of \qty{200}{\micro\newton\per\second}, from \qtyrange{0}{1000}{\micro\newton}. The maximum load was held for 2 seconds before unloading at the same rate. 27 measurements were done on each sample, divided into 3 areas with 9 measurements each. These were done in a 3x3 grid with \qty{50}{\micro\metre} spacing to avoid any potential overlap between plastic zones. The $E_r$ was calculated using the Triboscan software (Bruker Corp., Massachusetts, USA), which uses the Oliver and Pharr method.\cite{oliver1992an} The \change{$E_r$} is obtained from the slope of the load-displacement curve and is closely related to the elastic modulus \change{($E$)} through the Poisson's ratio \change{($\mu$)} as

\begin{equation}
    \frac{1}{E_{r}}=\left(\frac{1-\mu^2}{E}\right)_{sample}+\left(\frac{1-\mu^2}{E}\right)_{indenter},
\end{equation}

where for the diamond indenter\change{,} $E_{indenter}=\qty{1140}{\giga\pascal}$ and $\mu_{indenter}=0.07$.\cite{cripps2004nanoindentation} The Poisson's ratio of the sample is specific for the sample and typically varies between 0 to 0.5.\cite{cripps2004nanoindentation} For instance, for DGEBA it \change{is} 0.35.\cite{oral2013determining} As the Poisson's ratio of the Epikote resin 828, $\mu_{sample}$, was not found in the literature the \change{$E_r$,} is presented in this paper.

\change{Differential scanning calorimetry (DSC) was conducted using a Netzsch Polyma DSC 214 (NETZSCH, Bayern, Germany). The cured epoxy samples were subjected to heating and cooling cycles between \qty{30}{\celsius} and \qty{200}{\celsius} for a total of four cycles in a synthetic air atmosphere (\qty{30}{\milli\litre\per\minute}), while nitrogen was used as the purge gas (\qty{40}{\milli\litre\per\minute}). Both heating and cooling rates of \qty{10}{\celsius\per\minute} were employed, with cooling achieved using liquid nitrogen. Aluminum crucibles with closed lids were utilized, and an empty crucible served as the reference sample. The Proteus Analysis software (NETZSCH, Bayern, Germany) was used to determine the $T_{g}$, which was identified from the temperature corresponding to the maximum of the first derivative of the heat flow curve.}

\change{FTIR spectra were collected using a Bruker Vertex 80v FTIR spectrometer (Bruker Corp., Massachusetts, USA) for both cured and uncured samples. Each spectrum was recorded in the range of \qtyrange{400}{4000}{\per\centi\metre}, with a resolution of \qty{4}{\per\centi\metre} and using 128 scans.}

\change{XRD spectra were obtained using a Bruker D8 A25 DaVinci X-ray diffractometer, with Bragg-Brentano geometry and Cu K$\alpha$ radiation at \qty{1.54}{\angstrom} (Bruker Corp., Massachusetts, USA). The diffractograms were assessed using DIFFRAC.EVA software (Bruker Corp., Massachusetts, USA). Data was collected from \ang{5} to \ang{75}, with a step size of $\approx$ \ang{0.044} per step.}

\subsection{Modeling}
\label{sec:model_methods}

To study the effects of branching and cross-linking of the polymer matrix on the materials' thermomechanical properties we generated a series of simulated systems (E20, E27, E33, E38), corresponding to the experimental epoxy systems with \qty{20}{wt\%}, \qty{27}{wt\%}, \change{\qty{33}{wt\%}} and \qty{38}{wt\%} curing agent\change{s}. The initial model structures were made \change{with} LigParGen \cite{Jorgensen-2005, Dodda-2017, Dodda-2007}\change{,} using \change{the} OPLS-AA force field.\cite{Watkins-2001} The Lennard-Jones potential and the Coulombic interaction cut-off was set to \qty{10}{\angstrom}\change{,} and the long\change{-}range Coulombic interactions were included using the particle-particle particle-mesh (pppm) algorithm with an accuracy of \num{d-5}. 

The simulations were carried out in LAMMPS (Large-scale Atomic/Molecular Massively Parallel Simulator), the stable version from March 2020.\cite{Plimpton-1995} First, the resin and the cross-linker were mixed in the canonical ensemble (constant \textit{N},\textit{V}\change{,} and \textit{T}) in the ratios that reproduced the experimental curing agent content (Tab. \ref{tab:summary}). The Nose-Hoover thermostat was set to \qty{300}{\kelvin} and the system was equilibrated for \qty{1}{\ns} with a timestep \change{of} \qty{1}{\fs}. In the second step, the system was compressed for \qty{1}{\ns} in the isothermal-isobaric ensemble using Nose-Hoover barostat (constant \textit{N}, \textit{p} and \textit{T})\change{,} with \change{a} pressure of 10 atm, temperature of \qty{300}{\kelvin} and \qty{1}{\fs} timestep\change{,} until the simulation box reached \change{a} density of \qty{1.013}{\gram\per\cubic\centi\metre}$\pm$\qty{0.002}{}. In the third step\change{,} the simulation box was equilibrated in the canonical ensemble for \qty{1}{\ns} with \change{a} timestep of \qty{1}{\fs}\change{,} to achieve \change{a} relaxed and well\change{-}mixed configuration of reactants. 

The cross-linking was conducted by first mapping all the epoxy rings and amine groups in the box\change{,} and then checking if two such groups appeared within \change{a} \qty{5}{\angstrom} cut-off \change{of each other}. The amine and epoxy groups that were found in that distance were reacted by assigning new bonds, angles, dihedrals, particle types, partial charges\change{,} and molecule identifiers. Once all the available reactants within the cut-off distance were processed, the matrix was relaxed and mixed in \change{the} canonical ensemble for \qty{1}{ns} with \qty{1}{fs} timestep\change{s}. The cross-linking\change{,} relaxing\change{,} and mixing were repeated for three iterations\change{,} as the cross-linking degree (the density of reacted molecules compared to \change{the} initial unreacted system) did not improve by further iterations. The algorithm was adapted from our previous work.\cite{Adnan-2023} The simulations were repeated \change{for} different initial geometries three times and the average values\change{,} and the standard deviations were reported in the results.

\change{To calculate the $T_{g}$, the Langevin thermostat was set to \qty{200}{\kelvin}. The simulation was conducted in an isothermal-isobaric ensemble for 300,000 steps with a timestep of \qty{1}{\fs}, maintaining a barostat pressure of \qty{1}{atm}. The density was recorded every 100 steps. At the end of the run, the temperature was increased by \qty{10}{\kelvin}, and the simulation was repeated. This process continued, increasing the temperature up to \qty{500}{\kelvin}. The average density at each temperature was recorded, and $T_{g}$ was estimated from the intersection of the linear fits at low and elevated temperatures.}

The tensile and compressive modulus were simulated by deforming the box at a rate of \qty{d-5}{\per\fs} over \qty{0.1}{\ns} along the \textit{x}-axis in an isothermal-isobaric ensemble at 300K and pressure of 0 atm along the \textit{y} and \textit{z}-axes. The shear modulus was obtained from deformation in \change{the} \textit{xy} direction while the rest of \change{the} parameters\change{,} such as temperature and the loading rate\change{,} were kept the same. The Mooney-Rivlin derived stress-strain relation was used to generate a stress-strain curve for the calculated data points.\cite{Shen-2014} The elastic region up to \qty{1}{\%} strain was used to estimate the modulus.  

\change{The densities of unreacted amines, unreacted dangling ends, as well as linear and branched junctions, were calculated by mapping, labeling and counting the nitrogen atoms in the simulated systems. We determined the percentage of each species of interest relative to the total number of nitrogen atoms. This calculation demonstrates the density of different amine types — unreacted primary, linear secondary, and branched tertiary — within the systems, depending on the amine-to-epoxy stoichiometry.}

Hydrogen bond densities were calculated as an average of 5000 structures sampled over \qty{50000}{\ps} trajectory. The hydrogen bond donor and acceptor groups (oxygen and hydrogen of hydroxyl groups\change{,} and nitrogen and hydrogens of amine groups) were given identifiers\change{,} and their positions were mapped in the box. The hydrogen bond \change{is} accepted if the donor-hydrogen-acceptor angle was between \ang{120} and \ang{180} and the bond distance from the donor to the acceptor was below \qty{3}{\angstrom}.\cite{tan-2020} The average values were reported as a percentile of all available hydrogens. The set of parameters\change{,} such as hydrogen bond lengths and angles\change{,} were used as described in the literature for OPLS force field.\cite{kaiser-2014}

The \change{RDFs} were calculated for all atom types with OCTP plug-in for LAMMPS in \change{the} canonical ensemble for \qty{1}{\ns} with \change{a} timestep of \qty{1}{\fs} at \change{a} temperature \change{of} \qty{300}{\kelvin} and \change{a} pressure \change{of} 1 atm.\cite{Jamali-2019} The coordination numbers were calculated as the integrals over the RDF curves. 

The void volume was calculated based on the particle insertion-inflation method.\cite{Rigby-1990, Madkour-2000, sastry-1998} First\change{,} a random point in the box was chosen and checked for overlaps with any atom in the polymer matrix\change{,} given the van der Waals radii of each atom estimated from \change{the} sigma parameter of the potential. The point was rejected if it \change{violated} the overlap criteria, meaning if the energy between the probe and the closest atom was repulsive. The non-overlapping probes were accepted\change{,} and the inflation algorithm was initiated through which the radius of the inserted particle was increased until the energy between the inserted particle and its nearest neighbor became repulsive. The method was employed for \change{1,000,000} random points per system and the estimated histograms of the probe particle volume were included in \textit{Supplementary Information} Figure S1. 

Cluster analysis of epoxy structure was conducted using OVITO software.\cite{ovito} The radius of gyration tensor $R_g^2$ was defined as:

\begin{equation}
\label{eq:tensor}
    R_g^2 = \frac{1}{M} \sum_i m_i (r_i - r_{cm})^2
\end{equation}

where $M$ is the total system mass, $m_i$ is the individual atom mass, $r_i$ is the atom position and $r_{cm}$ is the center of mass position. The $R_g^2$ tensor diagonal components in \textit{x}, \textit{y} and \textit{z} directions were analyzed. The \change{r}adius of gyration, $R_g$ was calculated by taking the square root of the tensor\change{,} and it illustrates the span of the cluster from its center of mass.


\section{Results and Discussion}
\label{sec:results}

The elastic modulus of the cured epoxy systems \change{was} found both experimentally and with molecular dynamics simulations. In addition, the shear modulus and the compressive modulus of the systems were determined from simulations (Figure \ref{fig:modulus}).

\begin{figure}[H]
    \centering
    \includegraphics[width = 0.7\textwidth]{graphics/Results/Results modulus.png}
    \caption{Elastic, shear and compressive modulus of the cured Epikote 828-Jeffamine D230 systems with varying curing agent concentrations from experiments (light blue) and simulations (dark). The elastic, shear and compressive modulus are largely unchanged for systems of increasing amine concentration up to the stoichiometric ratio of amine to epoxy.}
    \label{fig:modulus}
\end{figure}

There are contrasting reports on the effect of varying curing agent concentration\change{s} on the elastic modulus in epoxy systems\change{. S}ome studies report that the modulus stay\change{s} constant \cite{mostovoy1966fracture,bell1970mechanical,kim1978tensile}, while others report a maximum at the stoichiometric amine-to-epoxy ratio.\cite{selby1975fracture,yamini1980the} In the case of our systems\change{,} the epoxy network retains the mechanical properties irrespective of curing agent concentration. \change{We found that the moduli remains} nearly constant for all epoxy samples. The elastic modulus is highest, followed by the compressive modulus\change{,} and then the shear modulus. The elastic \change{modulus} was used to verify the ability of our computational model to predict the mechanical properties of this material with sufficient accuracy. The experimental and simulated results of the elastic modulus follow the same trend and agree within the standard deviations, which confirms \change{the} high quality of our model.

\change{We analyzed the thermal behavior of our material alongside its mechanical properties by measuring the $T_{g}$, as shown in Figure \ref{fig:Tg}.}

\begin{figure}[H]
    \centering
    \includegraphics[width = 0.7\textwidth]{graphics/Results/Results Tg.png}
    \caption{The glass transition temperatures ($T_g$) of Epikote 828 epoxy cured with the Jeffamine D230 curing agent as a function of curing agent concentration, as acquired from experiments (light) and molecular dynamics simulations (bold).}
    \label{fig:Tg}
\end{figure}

\change{Existing literature indicates that a specific stoichiometric ratio of amine to epoxide groups results in a maximum $T_g$, while deviations from this ratio typically lead to a decrease in $T_g$.\cite{bignotti2011effect,gupta1991molecular} However, our findings reveal an opposite trend: for our systems, the $T_g$ decreases as the ratio of curing agent to epoxy approaches stoichiometry. Specifically, the $T_g$ drop from approximately \qtyrange{340}{325}{\kelvin} as the concentration of the curing agent increases from \qtyrange{20}{38}{wt\%}, resulting in a higher degree of crosslinking.}

\change{Our experimental results are consistent with the simulations, showing good agreement within one standard deviation (\qty{1}{\sigma}). This suggests that our model accurately predicts both the trends and the magnitudes of the thermal behavior of this cured epoxy.} 

\change{In the absence of additives and fillers, we believe that the key factors influencing $T_g$ are the organization of the cured epoxy network, including aspects like chain branching, void volume, and hydrogen bonding.}

\change{A similar system, utilizing DGEBA epoxy resin with the Jeffamine D230 curing agent, has been reported to exhibit a $T_g$ of \qtyrange{344}{356}{\kelvin}.\cite{park2015epoxy,lee1999thermal} These values are higher than those observed in our system. Given that DGEBA has a lower molecular weight than Epikote, we would expect it to have a lower $T_g$. However, our systems are likely not fully crosslinked because we used non-stoichiometric amounts of the curing agent. It is anticipated that a lower conversion percentage of the epoxy groups will lead to a reduction in $T_g$ compared to other similar systems.\cite{fan2020molecular}}

\change{The presence of solvent in the system during curing can significantly affect the $T_g$. Our findings indicate that when resin and curing agent are mixed without any solvent prior to heat treatment, the resulting cured samples exhibit a noticeable increase in $T_g$, rising from \qtyrange{334}{355}{\kelvin} for the \qty{27}{wt\%} sample, whether or not solvent is included.} 

\change{Additionally, simulations applying tension to the system by compressing simulation boxes produced similar results, calculating a $T_g$ of \qty{357}{\kelvin}. This suggests that, in the absence of solvents, tensions develop in the experimental samples during curing. This phenomenon is likely due to the reduced mobility of the monomers in the mixture, which occurs when two viscous fluids, such as resin and curing agent, are mixed without solvents to facilitate mobility.}

\change{The experimental and simulated results for the moduli, $T_{g}$, hydrogen bonding, and void volumes are summarized in Table \ref{tab:summary}. The number of hydrogen bonds in a cured epoxy network can significantly affect its thermomechanical properties. An increase in hydrogen bonding has been reported to enhance the moduli of epoxies.\cite{liu2011tailored,okabe2016molecular}} 

\change{We mapped the hydrogen bond concentrations from simulations and found that they vary between 8\% and 11\% of all available hydrogen bonds (Table \ref{tab:summary}). This finding aligns with the trends observed in the mechanical and thermal properties. Additionally, we examined the FTIR spectrum of all cured epoxy systems, both before and after curing, to investigate the effect of hydrogen bonding in our epoxy networks and to confirm successful curing (Figure \ref{fig:ftir}).}

\begin{figure}[H]
    \centering
    \includegraphics[width =\textwidth]{graphics/Results/FTIR wide.png}
    \caption{FTIR spectra of uncured (A) and cured (B) Epikote 828 with Jeffamine D230 curing agent, with varying curing agent concentrations. Arrows point to the regions of interest: the epoxide band at \qty{915}{\per\centi\metre} and the hydroxyl band at around \qtyrange{3000}{3500}{\per\centi\metre}.}
    \label{fig:ftir}
\end{figure}

The spectra do not significantly differ for the different epoxy systems, the peaks generally do not shift to higher or lower wavelengths, nor do their relative intensities differ much. However, there are noticeable differences between the spectra of the systems before (A) and after curing (B). The band at \qty{915}{\per\centi\metre}\change{,} corresponding to the epoxide group\change{,} disappears as expected for the cured epoxy systems. The broad band at \qtyrange{3000}{3500}{\per\centi\metre} appears for the cured epoxy systems and is consistent with hydroxyl group stretching. The disappearance of the epoxide group and the increase of \change{the} hydroxyl band \change{are} consistent with and expected from the products of \change{the} epoxy\change{-}curing reaction.

\begin{table}[h!]
\centering
\caption{Experimental and simulated material properties for the cured Epikote 828-Jeffamine D230 systems with varying curing agent concentrations.}
\label{tab:summary}
\begin{tabular}{l|c|c|c|c}
\textbf{Property}                                                                    & \multicolumn{1}{l|}{\textbf{20 wt\%}} & \multicolumn{1}{l|}{\textbf{27 wt\%}} & \multicolumn{1}{l|}{\textbf{33 wt\%}} & \multicolumn{1}{l}{\textbf{38 wt\%}} \\ \hline
\begin{tabular}[c]{@{}l@{}}Initial molar ratio of\\ reactive groups (-)\end{tabular} & 0.4                                  & 0.6                                  & 0.8                                  & 1.0                                 \\
Conversion degree (\%)                                                               & 50                                   & 65                                   & 75                                   & 80                                  \\
$T_{g, Experimental}$ (K)                                                                 & 338$\pm$4                               & 334$\pm$9                               & 329$\pm$5                               & 321$\pm$5                              \\
$T_{g, MD}$ (K)                                                                           & 341$\pm$1                               & 335$\pm$1                               & 334$\pm$1                               & 325$\pm$1                              \\ 
$E_{elastic, Experimental}$ (G\unit{\pascal})                                                        & 3.68$\pm$0.25                           & 3.63$\pm$0.02                           & 3.83$\pm$0.23                           & 3.95$\pm$0.10                          \\ 
$E_{elastic, MD}$ (G\unit{\pascal})                                                                  & 3.96$\pm$0.08                           & 3.75$\pm$0.19                           & 3.84$\pm$0.06                           & 3.88$\pm$0.02                          \\ 
$E_{shear, MD}$ (G\unit{\pascal})                                                                    & 0.71$\pm$0.01                           & 0.65$\pm$0.02                           & 0.69$\pm$0.02                           & 0.76$\pm$0.01                          \\ 
$E_{compressive, MD}$ (G\unit{\pascal})                                                              & 2.15$\pm$0.07                           & 2.20$\pm$0.03                           & 2.23$\pm$0.10                           & 2.10$\pm$0.08                          \\ 
H-bond/available H (\%)                                                              & 8.9                                  & 8.4                                  & 11.1                                 & 9.1                                
\end{tabular}
\end{table}

\change{As discussed, varying the amounts of curing agent added to the epoxy resin before curing may influence the curing process, as the two liquids have different viscosities. This could lead to areas with significant network entanglements or semi-crystallinity. However, the XRD spectra for the cured epoxy systems — both from experimental results and molecular dynamics simulations — indicate an amorphous phase in all cases, as shown in Figure \ref{fig:xrd} A.}

\begin{figure}[H]
    \centering
    \includegraphics[width = \textwidth]{graphics/Results/xrd_count.png}
    \caption{A) XRD spectra of the cured Epikote 828-Jeffamine D230 systems with varying curing agent concentrations, as acquired from experiments (solid) and molecular dynamics simulations (dashed). The peak at $\approx$\ang{30} is signal from the mounting clay. B) Count density of branched (tertiary amines) and linear (secondary amines) junctions, as well as unreacted amines (primary amines), in the Epikote 828 cured with the Jeffamine D230 curing agent as a function of curing agent concentration, as acquired from molecular dynamics simulations. Snapshots showing branched (pink) and linear (yellow) junctions are shown next to the respective data.}
    \label{fig:xrd}
\end{figure}

\change{The XRD spectra of different systems exhibit similar shapes and relative amplitudes of peaks. Specifically, there are two prominent peaks: a large peak centered around \ang{20} and a smaller peak just above \ang{40}. Additionally, the spectra of the experimental epoxy systems contain a sharp peak at approximately \ang{30} degrees, which is attributed to a diffraction signal from the mounting clay beneath the samples.} 

\change{All samples display the same large, wide peak around \ang{20}, which is typical for amorphous polymer networks. This indicates that varying the concentration of the curing agent does not affect the crystallinity of the epoxy systems; all samples remain amorphous with identical diffraction patterns. The polymers' atoms are loosely held together in a disordered arrangement, lacking any long-range order.} 

\change{Furthermore, the excellent agreement between experimental and simulated results reinforces the reliability of the model predictions. Therefore, we conclude that any differences in thermomechanical properties for the Epikote systems with different curing agent concentrations are likely not due to changes in crystallinity. Instead, they may arise from variations in branching and network structure.}

\change{The amines that react with only one carbon create linear segments in the epoxy network, whereas those that react with two carbons form branched junctions. An illustration of these structures is provided in the inserts of Figure \ref{fig:xrd} B, based on simulation snapshots. The count density of linear and branched junctions, as well as unreacted amines, was obtained for all epoxy systems through molecular dynamics simulations, and the results are displayed in Figure \ref{fig:xrd} B. A linear regression was applied to the data points to highlight emerging trends. As the concentration of the curing agent increases, the count density of branched junctions decreases, while the count of linear junctions increases simultaneously.}

\change{To further understand the relationship between linear junctions and the $T_{g}$, the organization of the epoxy network was examined. One explanation in the field attributes this phenomenon to the presence of unreacted amine monomers within the polymer network. These unreacted amines can accumulate in the system as completely unreacted molecules or as partially unreacted dangling ends. The partially unreacted molecules are integrated into the epoxy network on one side of the chain while remaining unreacted on the other. Conversely, the completely unreacted amines can diffuse freely within the matrix, potentially altering the architecture of the epoxy network by increasing mobility and thus lowering the $T_{g}$.\cite{ma1993glass, Sahagun-2012}}

We mapped the unreacted amine residues\change{'} distribution in the simulation boxes (\textit{Supplementary Information}\change{, Figures S5, S6, S7 and S8),} and calculated their count density (Figure \ref{fig:xrd} B). The amount of unreacted amine \change{is} negligible for all systems, showing that most of the species \change{are} partially or completely reacted. It is therefore likely that the unreacted amines do not contribute significantly to the reduction of the $T_{g}$ in our systems.

\begin{figure}[H]
    \centering
    \includegraphics[width = \textwidth]{graphics/Results/Clusters.png}
    \caption{Snapshots of cluster analysis with unwrapped atoms coordinates. Epoxy networks differ substantially between the systems with A) \qty{20}{wt\%} (E20) and B) \qty{38}{wt\%} (E38) curing agent concentrations. In lower concentration of amine the resulting structures are evenly sized, highly branched domains. However in the case of higher amine concentration the clusters are elongated with small branched domains connected by linear segments.}
    \label{fig:clusters}
\end{figure}

\change{Interestingly, we observe a transition from branched to linear structures as the concentration of the curing agent increases (see Figure \ref{fig:xrd} B). This transition may indicate a change in the organization of the molecular clusters formed during the crosslinking reactions.\cite{Jang-2021} We analyzed the count and distribution of these clusters in the simulation cells, with our findings presented in Figure \ref{fig:clusters}.} 

\change{Several key observations emerged from the results. First, we found that the average size distribution of the clusters, measured by the number of atoms, increases almost eightfold when comparing systems with \qtyrange{20}{38}{wt\%} curing agent concentration. Second, the shapes of the clusters vary significantly between these systems. For the lower curing agent concentrations, the clusters exhibit evenly sized, highly branched, coil-like networks. In contrast, higher curing agent concentrations produce large, elongated networks with small domains connected by linear segments.}

\change{This contrasting morphology can be further characterized by the radius of gyration (Eq. 2, Figure \ref{fig:Rg} A) of the resulting clusters, as well as the components of the gyration tensor in the \textit{xx}, \textit{yy}, and \textit{zz} directions. In the \qty{20}{wt\%} curing agent concentration (E20), we identified 375 clusters, the majority of which contained fewer than 500 atoms, yielding a radius of gyration ($R_g$) below \qty{30}{\angstrom}. In the \qty{38}{wt\%} curing agent concentration (E38), we found 194 clusters, with double the number of clusters exceeding 500 atoms compared to the E20 simulations. The largest clusters reach up to 16000 atoms — an eightfold increase in maximum size compared to E20 — while the $R_g$ extends up to \qty{56}{\angstrom}.}

\change{The shapes of the observed structures can be understood through the gyration tensor components (Figure \ref{fig:Rg} B and C). For the low amine concentration system, the gyration tensor components in the \textit{xx}, \textit{yy}, and \textit{zz} directions display evenly distributed, approximately isotropic clusters of various sizes, with values below \qty{250}{\angstrom^2}. However, in the \qty{38}{wt\%} curing agent system, we see a rapid increase in the gyration tensor component values (up to \qty{1700}{\angstrom^2}), along with larger cluster sizes and increased anisotropy in the \textit{xx} direction.}

\change{Similarly, a transition from a multi-clustered network in low amine concentrations to a single network structure at stoichiometric mixtures was documented in the literature for a tetra-functional epoxy (TGDDM) and a tri-functional epoxy (TGAP) cured with the di-amine tetra-functional 4,4'-diamino diphenyl sulfone (DDS).\cite{Jang-2021} The authors attributed the change in network organization to mechanical properties such as higher elastic modulus, increased stiffness, and a greater degree of crosslinking for the single network structure. However, no thermal effects were investigated in that work.}

\change{In our study, we found that while the degree of crosslinking increases, the mechanical properties remain largely unchanged, and $T_g$ decreases as the number of clusters diminishes and their size increases.}

\begin{figure}[H]
    \centering
    \includegraphics[width = \textwidth]{graphics/gr.png}
    \caption{A) The radius of gyration of the molecular clusters in E20 and E38 systems as a function of cluster size. Lower curing agent concentration leads to many small clusters while systems cured in higher amine concentration produce a few large clusters alongside the small ones. B) The gyration tensor $R_g^2$ \textit{xx}, \textit{yy} and \textit{zz} components as a function of the cluster size in E20 system. Most clusters are below 500 atoms large with a few stretching to 2000 atoms. For all cluster sizes their gyration tensor stretches evenly in \textit{xx}, \textit{yy} and \textit{zz} directions and remains largely below \qty{500}{\angstrom^2}. The clusters are thus approximately isotropic. C) The gyration tensor $R_g^2$ \textit{xx}, \textit{yy} and \textit{zz} components as a function of the cluster size in E38 system. Most clusters are below 2000 atoms large with a few stretching to 16000 atoms. The gyration tensor is increasing in \textit{xx}, \textit{yy} and \textit{zz} directions as the cluster size increases. The clusters are slightly anisotropic in \textit{xx} direction.}
    \label{fig:Rg}
\end{figure}

The change in \change{the} organi\change{z}ation of the epoxy network from a multi-cluster to one dominated by \change{a} few large clusters might cause th\change{is} appearance and \change{the} change in \change{the} distribution of microscopic 'free' voids in the polymer network. Jeffrey and Pethrick \cite{jeffrey1994influence} reported on the relation between the network structure and the \change{$T_{g}$} and found that the stresses that accumulate in highly crosslinked networks lead to a less stable polymer matrix and a corresponding reduction in the $T_g$. The authors argue that the vitrification of the epoxy can cause an increase in the stresses resulting from the formation of microscopic voids. The density and sizes of these voids can significantly affect the bulk density of the epoxies, and consequently\change{,} their physical properties as the chains gain space and mobility. We measured the distribution of such voids in our model systems using molecular dynamics and found only small (r$\leq$\qty{3}{\angstrom} for cubic simulation boxes with edges \qtyrange{74}{82}{\angstrom}) spaces in the matrix with no substantial difference in the profiles between the systems with \change{varying} amine concentration\change{s} (\textit{Supplementary Information}\change{, Figure S1}). We estimated the total void volume in our systems, which span\change{s} from \qtyrange{6.4}{5.5}{\%} and \change{is} slightly decreasing with increasing curing agent concentration and decreasing branching count. However, the results show only \change{a} slight decrease ($\sim$ \qty{1}{\%}) in this parameter and similar void distribution profiles.

\change{A key} step in understanding this epoxy network architecture \change{lies} in the intermolecular organi\change{z}ation of the polymeric chains. \change{How} epoxy rings, branching junctions, linear junctions\change{,} and unreacted amine\change{s} behave in the network can be captured by looking at correlations and coordinations of those specific chemical groups in the epoxy network. We investigated these patterns in the epoxy network \change{using} RDFs (Figure \ref{fig:rdf}) and the coordination numbers obtained from integrating the area under the peaks of interest (Figure \ref{fig:coordination_numbers}).

\begin{figure}[H]
\centering
    \includegraphics[width=\textwidth]{graphics/rdf_fin.png}
    \caption{Radial distribution functions of A) epoxide group with itself; B) branched junctions with itself; C) unreacted amine with itself and D) linear junctions with itself. All RDFs presented here are from cured Epikote 828-Jeffamine D230 systems with varying curing agent concentrations. The arrows show the directions in which the correlations change with increasing curing agent concentration. The stars mark specific regions of interest.}
    \label{fig:rdf}
\end{figure}

\begin{figure}[H]
    \centering
    \includegraphics[width = 0.7\textwidth]{graphics/Results/Results coordination numbers.png}
    \caption{Coordination numbers for the selected radial distribution functions of the cured Epikote 828-Jeffamine D230 systems with varying curing agent concentrations, as acquired from molecular dynamics simulations.}
    \label{fig:coordination_numbers}
\end{figure}

There are two competing effects in the cured epoxy networks. The first effect is that the interactions between epoxide rings with each other (Figure \ref{fig:rdf} A) and between aromatic groups with each other (\textit{Supplementary Information}\change{, Figure S4}) seem to increase for systems with increased curing agent concentrations. \change{The epoxide rings are strongly coordinated at approximately \qty{5}{\angstrom}, and the intensity of this peak rises as the degree of crosslinking increases, even though the distances do not change.} This can also be seen in the coordination numbers in Figure \ref{fig:coordination_numbers}; an increase in these interactions may signal an increase in the \change{$T_{g}$}. Stronger interactions for systems with increased crosslinking degrees \change{are} expected to lead to a decrease in the mobility and rotation, and consequently shift the \change{$T_{g}$} to a higher value.\cite{das2000poly,wei2018effect,jian2022facile,wang2015glass} The coordination between aromatic groups show\change{s} similar trends, and the non-polar interactions seem to become heightened for the epoxy systems with higher crosslinking degree\change{s}, though these do not increase at the same rate as the interactions between epoxide groups.

As the second effect, primary, secondary\change{,} and tertiary amines become less coordinated in the epoxy networks for increasing curing agent concentrations. The RDFs of the tertiary amines with each other (Figure \ref{fig:rdf} B) show the distribution of the branched junctions which are characterized by clear peaks for the samples with \qtyrange{20}{33}{wt\%} curing agent. The branching is still dominating in these samples. The high intensities of these peaks signal that the junctions \change{are} well organized in the matrix. For these systems\change{,} the network is structured in small, coil-like clusters. In the system with the highest curing agent concentration, the peaks \change{are} suppressed\change{,} and the branched junctions \change{are} well dispersed in the matrix. Therefore, there is no coordination number for the branched crosslinks of the \qty{38}{wt\%} sample. We find that with higher amine concentration, the clusters change their morphology to larger, elongated domains of interconnected smaller units with linear bridges in between. The loss of highly branched clusters leads to a decrease in the \change{$T_{g}$}.\cite{das2000poly,wei2018effect} 

Furthermore, looking at the RDFs for the secondary amines with each other (Figure \ref{fig:rdf} D), or linear crosslinks with each other, \change{similar trends are found}. Initially\change{,} there is strong coordination between linear segments, and as the curing agent concentration increases\change{,} this coordination disappears. The \qty{20}{wt\%} sample has the highest degree of branching, so the side chains might add to the organization of the sample in the context of how the linear segments align. The small clusters are more compact\change{;} hence the linear segments are well-correlated and interlocked in the network architecture. This can be seen from three sharp peaks appearing at \qtylist{3;6;11}{\angstrom}. The first peak (red star) disappears for higher curing agent concentrations\change{,} and the remaining peaks broaden and flatten in intensity (red arrow), which signifies \change{a} turn towards \change{a} weaker correlation. The organization and the strong interactions between the linear segments in these clusters restrict the chains and consequently decrease the mobility in the matrix, which could lead to high \change{$T_{g}$}. The loss of this element in the matrix\change{,} as the crosslinking degree increases, should result in more mobile side chains\change{,} and could thereby cause a decrease in the \change{$T_{g}$}. \change{T}he linear crosslinking points are more uniformly dispersed in the systems with higher crosslinking degree\change{s}. In these systems\change{,} we observe a transition to large, extended clusters with smaller segments packed loosely and interconnected by long linear bridges, which allows these structures to move more freely in the network.

\change{Lastly, the RDFs of the primary amines, both between themselves and with the unreacted amines, exhibit a consistent trend (Figure \ref{fig:rdf} C). The interactions among the unreacted amines vary significantly across different epoxy systems. In systems with lower concentrations of curing agents (indicated by the red star), the amines are initially farther apart. Over time, they shift towards closer interactions (noted by the red arrow). However, these interactions remain weak, as indicated by the broad peaks.}

\change{As the concentration of the curing agent increases, we observe the emergence of a depletion region (pointed out by the grey arrow). At this stage, the unreacted amines are distributed into two regions characterized by more dispersed and weaker interactions. Finally, in the system with the highest curing agent concentration, the smoothing of the RDF indicates a lack of coordination among the unreacted amines. This finding suggests that as the curing agent concentration in the epoxy systems rises, the unreacted amines become less coordinated within the matrix. Consequently, this increased mobility may lead to a decrease in $T_{g}$.}

\section{Conclusions}

The \change{$T_{g}$} of the Epikote 828 epoxy resin cured with Jeffamine D230 polyamine curing agent decrease\change{s} when curing with increasing initial molar ratio of epoxy to curing agent up to the stoichiometric ratio. We found that this is due to changes in the epoxy network structure and changes in the branching hierarchy. The epoxy networks \change{become} increasingly linear for systems with higher concentration\change{s} of the curing agent. There \change{is} no change in the density of hydrogen bonds\change{,} nor any crystallinity that may affect the thermomechanical properties. The elastic, shear\change{,} and compressive moduli remain unchanged for all systems. We conclude that the decrease in the \change{$T_{g}$} as the curing agent concentration increases is due to \change{a} loss of coordination between crosslink junctions in the epoxy network\change{,} accompanied by a transformation in the cluster architecture from multi-cluster to one dominated by \change{a} few large clusters.
Since the \change{$T_{g}$} decreases for higher initial curing agent concentrations, while the moduli remain largely unaffected, the use of less curing agent\change{s} is recommended for use in coating applications, where thermal stability is desired. Non-stoichiometric mixtures of the amine curing agent and the epoxy resin can therefore give improved thermal stability while maintaining the mechanical properties.
\change{Future research may benefit from an in-depth look into the different crosslinking conditions and mixing ratios one may tune to achieve a desired network structure or thermal or mechanical performance, suited for their specific applications.}

%%%%%%%%%%%%%%%%%%%%%%%%%%%%%%%%%%%%%%%%%%
\vspace{6pt} 

\change{\section{Supplementary information}
Additional results from molecular dynamics simulations, such as probe particle volume distributions, radial distribution functions and amine density distributions from simulation snapshots are to be found in the supplementary information section.
}

%%%%%%%%%%%%%%%%%%%%%%%%%%%%%%%%%%%%%%%%%%%%%%%%%%%%%%%%%%%%%%%%%%%%%
%% The "Acknowledgement" section can be given in all manuscript
%% classes.  This should be given within the "acknowledgement"
%% environment, which will make the correct section or running title.
%%%%%%%%%%%%%%%%%%%%%%%%%%%%%%%%%%%%%%%%%%%%%%%%%%%%%%%%%%%%%%%%%%%%%

\begin{acknowledgement}
This work was funded by the Research Council of Norway (Grant No. 275754) and the computational resources were provided by UNINETT Sigma — The National Infrastructure for High Performance Computing and Data Storage in Norway (Grant No. NN9414k). This work was \change{also} funded by NTNU's strategic area "Ocean\change{s}" and the NV Faculty. 

The authors thank Martha Seim Gunstad for her assistance with nanoindentation measurements. The authors also thank CealTech AS for providing the Epikote 828 resin and poly(propylene glycol)-bis(2-aminopropyl ether) curing agent. 

\end{acknowledgement}

%%%%%%%%%%%%%%%%%%%%%%%%%%%%%%%%%%%%%%%%%%%%%%%%%%%%%%%%%%%%%%%%%%%%%
%% The same is true for Supporting Information, which should use the
%% suppinfo environment.
%%%%%%%%%%%%%%%%%%%%%%%%%%%%%%%%%%%%%%%%%%%%%%%%%%%%%%%%%%%%%%%%%%%%%
%\begin{suppinfo}
%
%A listing of the contents of each file supplied as Supporting Information
%should be included. For instructions on what should be included in the
%Supporting Information as well as how to prepare this material for
%publications, refer to the journal's Instructions for Authors.
%
%The following files are available free of charge.
%\begin{itemize}
%  \item Filename: brief description
%  \item Filename: brief description
%\end{itemize}
%
%\end{suppinfo}

%%%%%%%%%%%%%%%%%%%%%%%%%%%%%%%%%%%%%%%%%%%%%%%%%%%%%%%%%%%%%%%%%%%%%
%% The appropriate \bibliography command should be placed here.
%% Notice that the class file automatically sets \bibliographystyle
%% and also names the section correctly.
%%%%%%%%%%%%%%%%%%%%%%%%%%%%%%%%%%%%%%%%%%%%%%%%%%%%%%%%%%%%%%%%%%%%%
\bibliography{literature}

%\include{Supplementary Information}

\end{document}
