# Supplementary material for: Effect of Variations of Amine Content and Network Branching on Thermomechanical Properties of Epoxy Systems
Source: ACS Omega. 2024 Dec 11;9(51):50414–26. doi: 10.1021/acsomega.4c07413 (PMC11683609; doi:10.1021/acsomega.4c07413)
Supplement: Supplementary file 1 — ao4c07413_si_001.zip [file ao4c07413_si_001.zip › literature.bib]

@manual{epikote,
    organization  = "Westlake Epoxy",
    title         = "Epikote Resin 828 product data sheet",
    number        = "TJA1043",
    year          =  2024,
    month         =  1,    
    note          = "http://www.westlakeepoxy.com/en-US/product/epikote-resin-828"
}

@book{cripps2004nanoindentation,
    title = {Nanoindentation},
    author = {Anthony C. Fischer-Cripps},
    year = {2004},
    publisher = {Springer}
}

@article{oral2013determining,
author = {Oral, Imran and Guzel, Hatice and Ahmetli, Gulnare},
title = {Determining the mechanical properties of epoxy resin (DGEBA) composites by ultrasonic velocity measurement},
journal = {J. Appl. Polym. Sci.},
volume = {127},
number = {3},
pages = {1667-1675},
doi = {10.1002/app.37534},
year = {2013}
}

@article{shi2009effect,
title = {Effect of nanoparticles on the anticorrosion and mechanical properties of epoxy coating},
author = {X. Shi and T. Anh Nguyen and Zhiyong Suo and Yajun Liu and Recep Avci},
journal = {Surf. Coat. Technol.},
volume = {204},
number = {3},
pages = {237-245},
year = {2009},
issn = {0257-8972},
doi = {10.1016/j.surfcoat.2009.06.048}
}

@article{Jo-2008-j_comput_chem,
  author        = "S. Jo and T. Kim and V.G. Iyer and W. Im",
  title         = "CHARMM-GUI: A Web-based Graphical User Interface for CHARMM",
  journal       = "J. Comput. Chem.",
  volume        = "29",
  year          = "2008",
  pages         = "1859--1865",  
  doi           = "10.1002/jcc.20945",
}

@article{lipid2,
  author        = "J. Lee and D. S. Patel and J. Ståhle and S-J. Park and N.R. Kern and S. Kim and X. Cheng and M.A. Valvano and O. Holst and Y. Knirel and Y. Qi and S. Jo and J. B. Klaudia and G. Widmalm and W. Im",
  title         = "CHARMM-GUI Membrane Builder for Complex Biological Membrane Simulations with Glycolipids and Lipoglycans",
  journal       = "J. Chem. Theory Comput.",
  volume        = "15",
  year          = "2019",
  pages         = "775--786",  
  doi           = "10.1021/acs.jctc.8b01066",
}

@article{graphene,
  author        = "R. C. Sinclair and P. V. Covaney",
  title         = "Modelling nanostructure in graphene oxide: inhomogeneity and the percolation threshold",
  journal       = "J. Chem. Inf. Model.",
  volume        = "59",
  number        = "6",
  year          = "2019",
  pages         = "2741--2745",  
  doi           = "10.1021/acs.jcim.9b0014",
}


######################################################## Papers relevant for Tg discussion ########################################################
@article{montserrat1995effect,
  author        = {S. Montserrat},
  title         = {Effect of crosslinking density on ΔCp(Tg) in an epoxy network},
  journal       = {Polymer},
  volume        = {36},
  year          = {1995},
  number        = {2},
  issn          = {0032-3861},
  pages         = {435-436},  
  doi           = {10.1016/0032-3861(95)91337-7},
}

@article{wu1992influence,
  author        = {Wu, Ching-Shiun},
  title         = {Influence of post-curing and temperature effects on bulk density, glass transition and stress-strain behaviour of imidazole-cured epoxy network},
  journal       = {J. Mater. Sci.},
  volume        = {27},
  year          = {1992},
  number        = {11},
  pages         = {2952-2959},  
  doi           = {10.1007/BF01154105},
}

@article{lesser1997the,
  author        = {Lesser, Alan J. and Crawford, Emmett},
  title         = {The role of network architecture on the glass transition temperature of epoxy resins},
  journal       = {J. Appl. Polym. Sci.},
  volume        = {66},
  year          = {1997},
  issue        = {2},
  pages         = {389-395},  
  doi           = {10.1002/(SICI)1097-4628(19971010)66:2<387::AID-APP19>3.0.CO;2-V},
}

@article{case2005cure,
  author        = {Sandra L. Case and Emmett P. O'Brien and Thomas C. Ward},
  title         = {Cure profiles, crosslink density, residual stresses, and adhesion in a model epoxy},
  journal       = {Polymer},
  volume        = {46},
  year          = {2005},
  number        = {24},
  issn          = {0032-3861},
  pages         = {10831-10840},  
  doi           = {10.1016/j.polymer.2005.09.053},
}

@article{ochi1995effect,
  author        = {Ochi, M. and Tsuyuno, N. and Sakaga, K. and Nakanishi, Y. and Murata, Y.},
  title         = {Effect of network structure on thermal and mechanical properties of biphenol-type epoxy resins cured with phenols},
  journal       = {J. Appl. Polym. Sci.},
  volume        = {56},
  year          = {1995},
  number        = {9},
  pages         = {1161-1167},  
  doi           = {10.1002/app.1995.070560916},
}

@article{aoki2020effect,
  author        = {Aoki, Mika and Shundo, Atsuomi and Yamamoto, Satoru and Tanaka, Keiji},
  title         = {Effect of a heterogeneous network on glass transition dynamics and solvent crack behavior of epoxy resins},
  journal       = {Soft Matter},
  volume        = {16},
  year          = {1995},
  number        = {32},
  pages         = {7470-7478},  
  doi           = {10.1039/D0SM00625D},
}

@article{jeffrey1994influence,
  author        = {Kathleen Jeffrey and Richard A. Pethrick},
  title         = {Influence of chemical structure on free volume in epoxy resins: A positron annihilation study},
  journal       = {Eur. Polym. J.},
  volume        = {30},
  year          = {1995},
  number        = {2},
  issn          = {0014-3057},
  pages         = {153-158},  
  doi           = {10.1016/0014-3057(94)90153-8},
}

@article{ponomareva1980the,
  author        = {T.I. Ponomareva and A.I. Yefremova and Yu.N. Smirnov and V.I. Irzhak and E.F. Oleinik and B.A. Rozenberg},
  title         = {The effect of the crosslinking density of cured epoxide polymers on the free-volume characteristics},
  journal       = {Polym. Sci. U.S.S.R.},
  volume        = {22},
  year          = {1980},
  number        = {9},
  issn          = {0032-3950},
  pages         = {2145-2149},  
  doi           = {10.1016/0032-3950(80)90077-5},
}

@article{gupta1991molecular,
  author        = {V.B. Gupta and C. Brahatheeswaran},
  title         = {Molecular packing and free volume in crosslinked epoxy networks},
  journal       = {Polymer},
  volume        = {32},
  year          = {1991},
  number        = {10},
  issn          = {0032-3861},
  pages         = {1875-1884},  
  doi           = {10.1016/0032-3861(91)90379-W},
}

@InProceedings{dusek1986network,
  author        = {Du{\v{s}}ek, Karel},
  editor        = {Du{\v{s}}ek, K.},
  title         = {Network formation in curing of epoxy resins},
  booktitle     = {Epoxy Resins and Composites III},
  year          = {1986},
  publisher     = {Springer Berlin Heidelberg},
  address       = {Berlin, Heidelberg},
  pages         = {1--59},
  isbn          = {978-3-540-39670-3},
  doi           = {10.1007/BFb00353},
}

@article{dusek1987network,
  author        = {Dušek, Karel},
  title         = {Network build-up and structure in curing of epoxy resins},
  journal       = {Makromol. Chem., Macromol. Symp.},
  volume        = {7},
  year          = {1987},
  number        = {1},
  pages         = {37-53},  
  doi           = {10.1002/masy.19870070106},
}


@article{aramoon2016coarse,
  author        = {Aramoon, Amin and Breitzman, Timothy D. and Woodward, Christopher and El-Awady, Jaafar A.},
  title         = {Coarse-Grained Molecular Dynamics Study of the Curing and Properties of Highly Cross-Linked Epoxy Polymers},
  journal       = {J. Phys. Chem. B},
  volume        = {120},
  year          = {2016},
  number        = {35},
  pages         = {9495-9505},  
  doi           = {10.1021/acs.jpcb.6b03809},
}


@article{chang1982studies,
author = {Chang, T. D. and Carr, S. H. and Brittain, J. O.},
title = {Studies of epoxy resin systems: Part B: Effect of crosslinking on the physical properties of an epoxy resin},
journal = {Polym. Eng. Sci.},
volume = {22},
number = {18},
pages = {1213-1220},
doi = {https://doi.org/10.1002/pen.760221807},
url = {https://4spepublications.onlinelibrary.wiley.com/doi/abs/10.1002/pen.760221807},
year = {1982}
}


@article{shokufar2013the,
  author        = {Shokuhfar, Ali and Arab, Behrouz},
  title         = {The effect of cross linking density on the mechanical properties and structure of the epoxy polymers: molecular dynamics simulation},
  journal       = {J. Mol. Model.},
  volume        = {19},
  year          = {2013},
  number        = {9},
  pages         = {3719-3731},  
  doi           = {10.1007/s00894-013-1906-9},
}

@article{dusek1978are,
  author        = {K. Dušek and J. Pleštil and F. Lednický and S. Luňák},
  title         = {Are cured epoxy resins inhomogeneous?},
  journal       = {Polymer},
  volume        = {19},
  number        = {4},
  pages         = {393-397},
  year          = {1978},
  issn          = {0032-3861},
  doi           = {10.1016/0032-3861(78)90243-4},
}

@article{shiraishi1992effect,
  author        = {Takuya Shiraishi and Hidetsugu Motobe and Mitsukazu Ochi and Yoshinori Nakanishi and Isako Konishi},
  title         = {Effect of network structure on thermal and mechanical properties of cured epoxide resins},
  journal       = {Polymer},
  volume        = {33},
  number        = {14},
  pages         = {2975-2980},
  year          = {1992},
  issn          = {0032-3861},
  doi           = {10.1016/0032-3861(92)90084-A},
}

@article{diamant1981effect,
  title         = {The effect of network structure on moisture absorption of epoxy resins},
  author        = {Yishay Diamant and Gad Marom and L. J. Broutman},
  journal       = {J. Appl. Polym. Sci.},
  year          = {1981},
  volume        = {26},
  pages         = {3015-3025},
  doi           = {10.1002/app.1981.070260917},
}

@article{yu1990effect,
  author        = {Yu, Weiching and Von Meerwall, Ernst D.},
  title         = {Effect of molecular weight, branching, and free volume on diffusion in epoxies during curing},
  journal       = {Macromolecules},
  volume        = {23},
  number        = {3},
  pages         = {882-889},
  year          = {1990},
  doi           = {10.1021/ma00205a032},
}

@article{nakamura1993network,
  author        = {Nakamura, S. and Arima, M.},
  title         = {Network structure and glass transition of epoxy resins cured with active ester},
  journal       = {J. Therm. Anal.},
  volume        = {40},
  number        = {2},
  pages         = {613-619},
  year          = {1993},
  doi           = {10.1007/BF02546631},
}

@article{aronhime1986effect,
  author        = {Aronhime, M. T. and Peng, X. and Gillham, J. K. and Small, R. D.},
  title         = {Effect of time-temperature path of cure on the water absorption of high Tg epoxy resins},
  journal       = {J. Appl. Polym. Sci.},
  volume        = {32},
  number        = {2},
  pages         = {3589-3626},
  doi           = {10.1002/app.1986.070320218},
  year          = {1986},
}


%%%%%%%%%%%%%%%%%%%%%%%%%%%%%%%%%%%%%%%%%%%%%%%%%%%%%%%%%  Papers relevant for E-module discussion  %%%%%%%%%%%%%%%%%%%%%%%%%%%%%%%%%%%%%%%%%%%%%%%%%%%%


@article{mostovoy1966fracture,
author = {Mostovoy, S. and Ripling, E. J.},
title = {Fracture toughness of an epoxy system},
journal = {J. Appl. Polym. Sci.},
year = {1966},
volume = {10},
number = {9},
pages = {1351-1371},
doi = {10.1002/app.1966.070100913},
}

@article{bell1970mechanical,
author = {Bell, James P.},
title = {Mechanical properties of a glassy epoxide polymer: Effect of molecular weight between crosslinks},
year = {1970},
journal = {J. Appl. Polym. Sci.},
volume = {14},
number = {7},
pages = {1901-1906},
doi = {10.1002/app.1970.070140722},
}

@article{kim1978tensile,
author = {Kim, S. L. and Skibo, M. D. and Manson, J. A. and Hertzberg, R. W. and Janiszewski, J.},
title = {Tensile, impact and fatigue behavior of an amine-cured epoxy resin},
year = {1978},
journal = {Polym. Eng. Sci.},
volume = {18},
number = {14},
pages = {1093-1100},
doi = {10.1002/pen.760181410}
}

@article{selby1975fracture,
author = {Selby, K. and Miller, L. E.},
title = {Fracture toughness and mechanical behaviour of an epoxy resin},
year = {1975},
journal = {J. Mater. Sci.},
volume = {10},
number = {1},
pages = {12-24},
doi = {10.1007/BF00541027}
}

@article{yamini1980the,
author = {Yamini, Salim and Young, Robert J.},
title = {The mechanical properties of epoxy resins},
year = {1980},
journal = {J. Mater. Sci.},
volume = {15},
number = {7},
pages = {1814-1822},
doi = {10.1007/BF00550602}
}


@article{lange1995residual,
title = {Residual stress build-up in thermoset films cured above their ultimate glass transition temperature},
author = {Jakob Lange and Staffan Toll and Jan-Anders E. Månson and Anders Hult},
journal = {Polymer},
volume = {36},
number = {16},
pages = {3135-3141},
year = {1995},
issn = {0032-3861},
doi = {10.1016/0032-3861(95)97876-H}
}

@article{hong1998dsc,
title = {DSC and FTIR analysis of the curing behaviors of epoxy/DICY/solvent open systems},
author = {Shinn-Gwo Hong and Chung-Sheng Wu},
journal = {Thermochim. Acta},
volume = {316},
number = {2},
pages = {167-175},
year = {1998},
issn = {0040-6031},
doi = {10.1016/S0040-6031(98)00356-6}
}

@article{zhang2004exothermic,
author = {Zhang, Zuo-Guang and Li, Yu-Bin and Wu, Yan and Li, Feng-Mei},
title = {Exothermic effect in the process of electron-beam curing of epoxy resins},
journal = {J. Appl. Polym. Sci.},
volume = {94},
number = {5},
pages = {2217-2222},
year = {2004},
doi = {10.1002/app.21173},
}

@article{eom2000time,
author = {Eom, Yongsung and Boogh, Louis and Michaud, Véronique and Sunderland, Paul and Månson, Jan-Anders},
title = {Time-cure-temperature superposition for the prediction of instantaneous viscoelastic properties during cure},
journal = {Polym. Eng. Sci.},
volume = {40},
number = {6},
pages = {1281-1292},
year = {2000},
doi = {10.1002/pen.11256}
}

 @article{rodrigues2021the,  
title={The effects of residual organic solvent on epoxy: modeling of kinetic parameters by DSC and Borchardt-Daniels method},  
volume={31},  
ISSN={0104-1428},
DOI={10.1590/0104-1428.09820},  
number={1},  
journal={Polim.: Cienc. Tecnol.},  
publisher={Associação Brasileira de Polímeros},  
author={Rodrigues, Victor de Carvalho and Hirayama, Denise and Ancelotti Junior, Antonio Carlos},  
year={2021},  
pages={e2021009} 
}

@article{yi2018curing,
title = {Curing kinetics and mechanical properties of epoxy based coatings: The influence of added solvent},
author = {Cai Yi and Paul Rostron and Nader Vahdati and Ebru Gunister and Akram Alfantazi},
journal = {Prog. Org. Coat.},
volume = {124},
pages = {165-174},
year = {2018},
issn = {0300-9440},
doi = {10.1016/j.porgcoat.2018.08.009}
}

@article{craz2011solvent,
author = {Sebastien Le Craz and Richard A. Pethrick},
title = {Solvent Effects on Cure 1-Benzyl Alcohol on Epoxy Cure},
journal = {Int. J. Polym. Mater. Polym. Biomater.},
volume = {60},
number = {7},
pages = {441-455},
year = {2011},
publisher = {Taylor \& Francis},
doi = {10.1080/00914037.2010.531813},
}

@article{chmielewska2014epoxy,
author = {Chmielewska, Danuta and Sterzyński, Tomasz and Dudziec, Beata},
title = {Epoxy compositions cured with aluminosilsesquioxanes: Thermomechanical properties},
journal = {J. Appl. Polym. Sci.},
volume = {131},
number = {17},
pages = {},
year = {2014},
doi = {10.1002/app.40672}
}

@article{oliver1992an,
author = {Oliver, W. C. and Pharr, G. M.},
title = {An improved technique for determining hardness and elastic modulus using load and displacement sensing indentation experiments},
journal = {J. Mater. Res.},
volume = {7},
number = {6},
pages = {1564-1583},
year = {1992},
doi = {10.1557/JMR.1992.1564}
}

@article{bignotti2011effect,
author = {Bignotti, Fabio and Pandini, Stefano and Baldi, Francesco and De Santis, Riccardo},
title = {Effect of the resin/hardener ratio on curing, structure and glass transition temperature of nanofilled epoxies},
journal = {Polym. Compos.},
volume = {32},
number = {7},
pages = {1034-1048},
doi = {10.1002/pc.21120},
year = {2011}
}

@article{liu2011tailored,
author = {Liu, Jene-Ku and Shau, Shi-Min and Juang, Tzong-Yuan and Chang, Chia-Cheng and Dai, Shenghong A. and Su, Wen-Chiung and Lin, Ching-Hsuan and Jeng, Ru-Jong},
title = {Tailored thermal and mechanical properties of epoxy resins prepared using multiply hydrogen-bonding reactive modifiers},
journal = {J. Appl. Polym. Sci.},
volume = {120},
number = {4},
pages = {2411-2420},
keywords = {crosslinking, epoxy, reactive modifier, polymer networks, hydrogen bond},
doi = {10.1002/app.33445},
year = {2011}
}

@article{okabe2016molecular,
title = {Molecular dynamics simulation of crosslinked epoxy resins: Curing and mechanical properties},
author = {Tomonaga Okabe and Yutaka Oya and Koichi Tanabe and Gota Kikugawa and Kenichi Yoshioka},
journal = {Eur. Polym. J.},
volume = {80},
pages = {78-88},
year = {2016},
issn = {0014-3057},
doi = {10.1016/j.eurpolymj.2016.04.019}
}

@article{li2007novel,
  title={Novel, environmentally friendly crosslinking system of an epoxy using an amino acid: Tryptophan-cured diglycidyl ether of bisphenol A epoxy},
  author={Li, YI and Xiao, FEI and Wong, CP},
  journal={J. Polym. Sci., Part A: Polym. Chem.},
  volume={45},
  number={2},
  pages={181-190},
  year={2007},
  publisher={Wiley Online Library},
doi = {10.1002/pola.21742},
}

@article{gu2016an,
Author = {Gu, Hongbo and Ma, Chao and Gu, Junwei and Guo, Jiang and Yan, Xingru
   and Huang, Jiangnan and Zhang, Qiuyu and Guo, Zhanhu},
Title = {An overview of multifunctional epoxy nanocomposites},
Journal = {J. Mater. Chem. C},
Year = {2016},
Volume = {4},
Number = {25},
Pages = {5890-5906},
DOI = {10.1039/c6tc01210h},
ISSN = {2050-7526},
EISSN = {2050-7534}
}


@ARTICLE{herbsommer2012effect,
  author={Herbsommer, Juan A.},
  journal={IEEE Trans. Compon., Packag., Manuf. Technol.}, 
  title={Effect of Epoxy Molding Compound on the Electrical Performance of Microelectronic Devices}, 
  year={2012},
  volume={2},
  number={8},
  pages={1293-1297},
  doi={10.1109/TCPMT.2012.2193882}
}

@article{liu2016corrosion,
title = {Corrosion Resistance of Graphene-Reinforced Waterborne Epoxy Coatings},
author = {Shuan Liu and Lin Gu and Haichao Zhao and Jianmin Chen and Haibin Yu},
journal = {J. Mater. Sci. Technol.},
volume = {32},
number = {5},
pages = {425-431},
year = {2016},
issn = {1005-0302},
doi = {10.1016/j.jmst.2015.12.017}
}


@article{xiang2020applications,
Author = {Xiang, Qian and Xiao, Feipeng},
Title = {Applications of epoxy materials in pavement engineering},
Journal = {Constr. Build. Mater.},
Year = {2020},
Volume = {235},
Month = {FEB 28},
DOI = {10.1016/j.conbuildmat.2019.117529},
Article-Number = {117529},
ISSN = {0950-0618},
EISSN = {1879-0526}
}


@article{golabadi2017corrosion,
title = {Corrosion and cathodic disbondment resistance of epoxy coating on zinc phosphate conversion coating containing Ni2+ and Co2+},
author = {M. Golabadi and M. Aliofkhazraei and M. Toorani and A. {Sabour Rouhaghdam}},
journal = {J. Ind. Eng. Chem.},
volume = {47},
pages = {154-168},
year = {2017},
issn = {1226-086X},
doi = {10.1016/j.jiec.2016.11.027}
}

@article{nikravesh2011evaluation,
title = {Evaluation of the corrosion resistance of an epoxy-polyamide coating containing different ratios of micaceous iron oxide/Al pigments},
author = {B. Nikravesh and B. Ramezanzadeh and A.A. Sarabi and S.M. Kasiriha},
journal = {Corros. Sci.},
volume = {53},
number = {4},
pages = {1592-1603},
year = {2011},
issn = {0010-938X},
doi = {10.1016/j.corsci.2011.01.045}
}

@article{buketov2016enhancing,
title = {Enhancing performance characteristics of equipment of sea and river transport by using epoxy composites},
author = {Buketov, A. and Maruschak, P. and Sapronov, O. and Zinchenko, D. and Yatsyuk, V. and Panin, S},
journal = {Transport},
volume = {31},
number = {3},
pages = {333-342},
year = {2016},
doi = {10.3846/16484142.2016.1212267}
}


@article{vijayan2022integration,
Author = {Vijayan, P. Poornima and Formela, Krzysztof and Saeb, Mohammad Reza and
   Chithra, P. G. and Thomas, Sabu},
Title = {Integration of antifouling properties into epoxy coatings: a review},
Journal = {J. Coat. Technol. Res.},
Year = {2022},
Volume = {19},
Number = {1},
Pages = {269-284},
Month = {JAN},
DOI = {10.1007/s11998-021-00555-0},
EarlyAccessDate = {NOV 2021},
ISSN = {1547-0091},
EISSN = {1935-3804}
}


@article{sun2019fabrication,
title = {Fabrication of epoxy modified polysiloxane with enhanced mechanical properties for marine antifouling application},
author = {Xun Sun and Rongrong Chen and Xiang Gao and Qi Liu and Jingyuan Liu and Hongsen Zhang and Jing Yu and Peili Liu and Kazunobu Takahashi and Jun Wang},
journal = {Eur. Polym. J.},
volume = {117},
pages = {77-85},
year = {2019},
issn = {0014-3057},
doi = {10.1016/j.eurpolymj.2019.05.002}
}


%%%%%%%%%%%%%%%%%%% Simulation papers


@article{Plimpton-1995,
  author        = "S. Plimpton",
  title         = "Fast Parallel Algorithms for Short-Range Molecular Dynamics",
  journal       = "J. Comput. Phys.",
  volume        = "117",
  number        = "1",
  year          = "1995",
  pages         = "1--19",  
  doi           = "10.1006/jcph.1995.1039",
  url           = "https://www.lammps.org",
}

@article{Jorgensen-2005,
  author        = "W. L. Jorgensen and J. Tirado-Rives",
  title         = "Potential energy functions for atomic-level simulations of water and organic and biomolecular systems",
  journal       = "Proc. Natl. Acad. Sci. U. S. A.",
  volume        = "102",
  year          = "2005",
  pages         = "6665--6670",  
  doi           = "10.1073.pnas.0408037102",
}

@article{Dodda-2017,
  author        = "L. S. Dodda and I. Cabeza de Vaca and J. Tirado-Rives and W. L. Jorgensen",
  title         = "LigParGen web server: An automatic OPLS-AA parameter generator for organic ligands",
  journal       = "J. Phys. Chem. B",
  volume        = "45",
  number        = "W1",
  year          = "2017",
  pages         = "W331--W336",  
  doi           = "10.1093/nar/gkx312",
}

@article{Dodda-2007,
  author        = "L.S. Dodda and J.Z. Vilseck and J. Tirado-Rives and W.L. Jorgensen",
  title         = "1.14*CM1A-LBCC: Localized Bond-Charge Corrected CM1A Charges for Condensed-Phase Simulations",
  journal       = "J. Phys. Chem. B",
  volume        = "121",
  number        = "15",
  year          = "2007",
  pages         = "3864--3870",  
  doi           = "10.1021/acs.jpcb.7b00272",
}

@article{Watkins-2001,
  author        = "E.K. Watkins and  W.L. Jorgensen",
  title         = "Perfluoroalkanes: Conformational analysis and liquid-state properties from ab initio and Monte Carlo calculations ",
  journal       = "J. Phys. Chem. A",
  volume        = "105",
  number        = "16",
  year          = "2001",
  pages         = "4118--4125",  
  doi           = "10.1021/jp004071w ",
}

@article{Shen-2014,
  author        = "J. Shen and J. Liu and Y. Gao and X. Li and L. Zhang",
  title         = "Elucidating and tuning the strain-induced non-linear behavior of polymer nanocomposites: a detailed molecular dynamics simulation study",
  journal       = "Soft Matter",
  issue        = "28",
  number       = "10",
  year          = "2014",
  pages         = "5099--5113",  
  doi           = "10.1039/C4SM00233D",
}

@article{Jamali-2019,
  author        = "S.H. Jamali and L. Wolff and T.M. Becker and M. de Groen and M. Ramdin and R. Hartkamp and A. Bardow and T.J.H. Vlugt and O.A. Moultos",
  title         = "OCTP: A Tool for On-the-Fly Calculation of Transport Properties of Fluids with the Order-n Algorithm in LAMMPS",
  journal       = "J. Chem. Inf. Model.",
  issue        = "4",
  number       = "59",
  year          = "2019",
  pages         = "1290--1294",  
  doi           = "10.1021/acs.jcim.8b00939",
}

@article{auvergne2014biobased,
author = {Auvergne, Rémi and Caillol, Sylvain and David, Ghislain and Boutevin, Bernard and Pascault, Jean-Pierre},
title = {Biobased Thermosetting Epoxy: Present and Future},
journal = {Chem. Rev.},
volume = {114},
number = {2},
pages = {1082-1115},
year = {2014},
doi = {10.1021/cr3001274}
}

@article{StJohn1992cure,
title = {Cure kinetics and mechanisms of a tetraglycidyl-4,4′-diaminodiphenylmethane/diaminodiphenylsulphone epoxy resin using near i.r. spectroscopy},
journal = {Polymer},
volume = {33},
number = {13},
pages = {2679-2688},
year = {1992},
issn = {0032-3861},
doi = {10.1016/0032-3861(92)90438-3},
author = {Nigel A. {St John} and Graeme A. George}
}

@article{chiao1990mechanistic,
author = {Chiao, Leroy},
title = {Mechanistic reaction kinetics of 4,4'-diaminodiphenyl, sulfone cured tetraglycidyl-4,4'-diaminodiphenylmethane epoxy resins},
journal = {Macromolecules},
volume = {23},
number = {5},
pages = {1286-1290},
year = {1990},
doi = {10.1021/ma00207a010}
}

@article{gerard1991viscoelastic,
Author = {Gerard, JF and Galy, J and Pascault, JP and Cukierman, S and Halary, JL},
Title = {Viscoelastic response of model epoxy networks in the glass-transition region},
Journal = {Polym. Eng. Sci.},
Year = {1991},
Volume = {31},
Number = {8},
Pages = {615-621},
Month = {APR},
DOI = {10.1002/pen.760310813},
ISSN = {0032-3888}
}

@article{chen2021synthesis,
author = {Chen, Bing and Zhang, Qiang and Lu, Mangeng and Meng, Huifa and Qu, Zhencai and Xu, Chang'an and Jiao, Enxiang},
title = {Synthesis of a novel lignin-based epoxy resin curing agent and study of cure kinetics, thermal, and mechanical properties},
journal = {J. Appl. Polym. Sci.},
volume = {138},
number = {23},
pages = {50523},
keywords = {biomaterials, differential scanning calorimetry, mechanical properties, thermal properties, thermosets},
doi = {10.1002/app.50523},
year = {2021}
}

@article{nguyen2017dual,
title = {Dual functions of ILs in the core-shell particle reinforced epoxy networks: Curing agent vs dispersion aids},
journal = {Compos. Sci. Technol.},
volume = {140},
pages = {30-38},
year = {2017},
issn = {0266-3538},
doi = {10.1016/j.compscitech.2016.12.021},
author = {Thi Khanh Ly Nguyen and Bluma G. Soares and Jannick Duchet-Rumeau and Sébastien Livi},
}

@article{aziz2023role,
title = {Role of silica-based porous cellulose nanocrystals in improving water absorption and mechanical properties},
journal = {Environ. Res.},
volume = {222},
pages = {115253},
year = {2023},
issn = {0013-9351},
doi = {10.1016/j.envres.2023.115253},
author = {Tariq Aziz and Arshad Farid and Fazal Haq and Mehwish Kiran and Naveed Ullah and Shah Faisal and Amjad Ali and Farman Ullah Khan and Siming You and Awais Bokhari and Muhammad Mubashir and Lai Fatt Chuah and Pau Loke Show},
}

@Article{jindal2020selective,
author ="Jindal, Swati and Maka, Vijay Kumar and Moorthy, Jarugu Narasimha",
title  ="Selective sensing of aliphatic biogenic polyamines by a zwitterionic Cd-MOF based on bisimidazole tetracarboxylic acid linker",
journal  ="J. Mater. Chem. C",
year  ="2020",
volume  ="8",
issue  ="33",
pages  ="11449-11456",
publisher  ="The Royal Society of Chemistry",
doi  ="10.1039/D0TC01126F"
}

@article{wan2017branched,
author = {Wan, Jintao and Li, Cheng and Fan, Hong and Li, Bo-Geng},
title = {Branched 1,6-Diaminohexane-Derived Aliphatic Polyamine as Curing Agent for Epoxy: Isothermal Cure, Network Structure, and Mechanical Properties},
journal = {Ind. Eng. Chem. Res.},
volume = {56},
number = {17},
pages = {4938-4948},
year = {2017},
doi = {10.1021/acs.iecr.7b00610}
}

@article{pol2019the,
author = {van der Pol, Tom P. A. and Keene, Scott T. and Saes, Bart W. H. and Meskers, Stefan C. J. and Salleo, Alberto and van de Burgt, Yoeri and Janssen, René A. J.},
title = {The Mechanism of Dedoping PEDOT:PSS by Aliphatic Polyamines},
journal = {J. Phys. Chem. C},
volume = {123},
number = {39},
pages = {24328-24337},
year = {2019},
doi = {10.1021/acs.jpcc.9b07718}
}

@article{kadoya2021covalent,
title = {Covalent bonding of aromatic amine daughter products of 2,4-dinitroanisole (DNAN) with model quinone compounds representing humus via nucleophilic addition},
journal = {Environ. Pollut.},
volume = {268},
pages = {115862},
year = {2021},
issn = {0269-7491},
doi = {10.1016/j.envpol.2020.115862},
author = {Warren M. Kadoya and Reyes Sierra-Alvarez and Bhumasamudram Jagadish and Stanley Wong and Leif Abrell and Eugene A. Mash and Jim A. Field}
}

@article{garcia2021kinetics,
title = {Kinetics of the hydrolysis of acetic anhydride using reaction calorimetry: effects of strong acid catalyst and salts},
journal = {Chem. Eng. Res. Des.},
volume = {166},
pages = {29-39},
year = {2021},
issn = {0263-8762},
doi = {10.1016/j.cherd.2020.11.024},
author = {Jessica M. Garcia and Igor {R.B. Bernardino} and Vinicius Calasans and Reinaldo Giudici}
}

@article{cheng2021solvent,
author = {Cheng, Ai-Di and Zong, Min-Hua and Lu, Guang-Hui and Li, Ning},
title = {Solvent-Promoted Oxidation of Aromatic Alcohols/Aldehydes to Carboxylic Acids by a Laccase-TEMPO System: Efficient Access to 2,5-Furandicarboxylic Acid and 5-Methyl-2-Pyrazinecarboxylic Acid},
journal = {Adv. Sustainable Syst.},
volume = {5},
number = {6},
pages = {2000297},
keywords = {carboxylic acids, chemoenzymatic synthesis, laccase, nitroxyl radicals, oxidation},
doi = {10.1002/adsu.202000297},
year = {2021}
}

@article{godinho2021recycling,
author = {Godinho, Bruno and Gama, Nuno and Barros-Timmons, Ana and Ferreira, Artur},
title = {Recycling of polyurethane wastes using different carboxylic acids via acidolysis to produce wood adhesives},
journal = {J. Polym. Sci.},
volume = {59},
number = {8},
pages = {697-705},
keywords = {acidolysis, chemical recycling, circular economy, dicarboxylic acid, polyurethane adhesives},
doi = {10.1002/pol.20210066},
year = {2021}
}

@article{ElNemr2017sorbic,
author = {Khaled F. El-Nemr and Rania M. Mohamed},
title = {Sorbic acid as friendly curing agent for enhanced properties of ethylene propylene diene monomer rubber using gamma radiation},
journal = {J. Macromol. Sci., Part A: Pure Appl.Chem.},
volume = {54},
number = {10},
pages = {711-719},
year = {2017},
publisher = {Taylor \& Francis},
doi = {10.1080/10601325.2017.1322469}
}

@article{estridge2018the,
title = {The effects of competitive primary and secondary amine reactivity on the structural evolution and properties of an epoxy thermoset resin during cure: A molecular dynamics study},
journal = {Polymer},
volume = {141},
pages = {12-20},
year = {2018},
issn = {0032-3861},
doi = {10.1016/j.polymer.2018.02.062},
author = {Carla E. Estridge}
}

@article{das2000poly,
Author = {Das, PK and Ruzmaikina, I and Belfiore, LA},
Title = {Poly(vinylamine) complexes with f-block salts from the lanthanide series
   that exhibit significant glass-transition temperature enhancement},
Journal = {J. Polym. Sci., Part B: Polym. Phys.},
Year = {2000},
Volume = {38},
Number = {14},
Pages = {1931-1938},
Month = {JUL 15},
DOI = {10.1002/1099-0488(20000715)38:14<1931::AID-POLB120>3.0.CO;2-4},
}

@article{wei2018effect,
Author = {Wei, Ya and Wu, Haitao and Weng, Gengsheng and Zhang, Yongqiang and Cao,
   Xijuan and Gu, Zhouzhou and Liu, Yong and Liu, Rongjuan and Zhou,
   Zhiping and Nie, Yijing},
Title = {Effect of interface on bulk polymer: control of glass transition
   temperature of rubber},
Journal = {J. Polym. Res.},
Year = {2018},
Volume = {25},
Number = {8},
Month = {JUL 12},
DOI = {10.1007/s10965-018-1566-7},
Article-Number = {173},
ISSN = {1022-9760}
}

@article{jian2022facile,
Author = {Jian, Rong-Kun and Pang, Fu-Qu and Lin, Yu-Cai and Bai, Wei-Bin},
Title = {Facile construction of lamellar-like phosphorus-based triazole-zinc
   complex for high-performance epoxy resins},
Journal = {J. Colloid Interface Sci.},
Year = {2022},
Volume = {609},
Pages = {513-522},
Month = {MAR},
DOI = {10.1016/j.jcis.2021.11.054},
ISSN = {0021-9797}
}

@article{wang2015glass,
Author = {Wang, Zhikun and Lv, Qiang and Chen, Shenghui and Li, Chunling and Sun,
   Shuangqing and Hu, Songqing},
Title = {Glass transition investigations on highly crosslinked epoxy resins by
   molecular dynamics simulations},
Journal = {Mol. Simul.},
Year = {2015},
Volume = {41},
Number = {18},
Pages = {1515-1527},
Month = {DEC 12},
DOI = {10.1080/08927022.2014.998213},
ISSN = {0892-7022}
}

@article{shim2021curing,
Author = {Shim, Gyu-Seong and Kim, Hyun-Joong and Bartkowiak, Marcin},
Title = {Curing behavior and impact of crosslinking agent variation in stepwise
   UV/UV cured acrylic pressure-sensitive adhesives},
Journal = {J. Mater. Res. Technol.},
Year = {2021},
Volume = {15},
Pages = {1622-1629},
Month = {NOV-DEC},
DOI = {10.1016/j.jmrt.2021.07.148},
}

@article{savotchenko2022the,
Author = {Savotchenko, Sergey and Kovaleva, Ekaterina},
Title = {The equation of glass transition of epoxy diane resin modified with the nanoparticle fillers},
Journal = {Polym. Bull.},
Year = {2022},
Volume = {79},
Number = {8},
Pages = {6733-6744},
Month = {AUG},
DOI = {10.1007/s00289-021-03844-1},
EarlyAccessDate = {JUL 2021},
ISSN = {0170-0839}
}

@article{kuo2002significant,
Author = {Kuo, SW and Xu, HY and Huang, CF and Chang, FC},
Title = {Significant glass-transition-temperature increase through hydrogen-bonded copolymers},
Journal = {J. Polym. Sci., Part B: Polym. Phys.},
Year = {2002},
Volume = {40},
Number = {19},
Pages = {2313-2323},
Month = {OCT 1},
DOI = {10.1002/polb.10292},
ISSN = {0887-6266}
}

@article{lu1991glass,
Author = {Lu, Xy and Jiang, Bz},
Title = {Glass transition temperature and molecular parameters of polymer},
Journal = {Polymer},
Year = {1991},
Volume = {32},
Number = {3},
Pages = {471-478},
DOI = {10.1016/0032-3861(91)90451-N},
}

@article{sastry-1998,
author = {S. Sastry and T. M. Truskett and P. G. Debenedetti and S. Torquato and F. H. Stillinger},
title = {Free volume in the hard sphere liquid},
journal = {Mol. Phys.},
volume = {95},
number = {2},
pages = {289-297},
year = {1998},
publisher = {Taylor \& Francis},
doi = {10.1080/00268979809483161},
}

@article{kaiser-2014,
author = {A. Kaiser and O. Ismailova and A. Koskela and S. E. Huber and M. Ritter and B. Cosenza and W. Benger and R. Nazmutdinov and M. Probst},
title = {Ethylene glycol revisited: Molecular dynamics simulations and visualization of the liquid and its hydrogen-bond network},
journal = {J. Mol. Liq.},
volume = {189},
pages = {20-29},
year = {2014},
doi = {10.1016/j.molliq.2013.05.033},
}

@article{tan-2020,
author = {K.P. Tan and K. Singh and A. Hazra and M.S. Madhusudhan},
title = {Peptide bond planarity constrains hydrogen bond geometry and influences secondary structure conformations.},
journal = {Curr. Res. Struct. Biol.},
volume = {3},
pages = {1-8},
year = {2020},
doi = {10.1016/j.crstbi.2020.11.002},
}

@article{okumoto2003computational,
Author = {Okumoto, S and Yamabe, S},
Title = {Computational study of epoxy-amine reactions},
Journal = {	J. Comput. Chem.},
Year = {2003},
Volume = {24},
Number = {2},
Pages = {244-253},
Month = {JAN 30},
DOI = {10.1002/jcc.10138},
ISSN = {0192-8651},
Unique-ID = {WOS:000180233000010},
}

@article{Gheni-2024,
author = {Gheni, Saba A. and Ali, Mudheher M. and Ta, Goh C. and Harbin, Hannah J. and Awad, Saad A.},
title = {Toxicity, Hazards and Safe Handling of Primary Aromatic Amines},
journal = {ACS Chem. Health Saf.},
volume = {31},
number = {1},
pages = {8-21},
year = {2024},
doi = {10.1021/acs.chas.3c00073},
}

@article{Comi-2024,
author = {Marc Comí and Brent Van Ballaer and Jaime Gracia-Vitoria and Dambarudhar Parida and Annelore Aerts and Karolien Vanbroekhoven and Richard Vendamme},
title = {Hardener-Dependent Properties of Twice Renewable Epoxy Resins Combining Tailored Lignin Fractions and Recycled BPA},
journal = {ACS Sustain. Chem. Eng.},
volume = {12},
number = {24},
pages = {9279-9289},
year = {2024},
doi = {10.1021/acssuschemeng.4c02394},
}

@article{ramos2002interspecies,
Author = {Ramos, EU and Vaal, MA and Hermens, JLM},
Title = {Interspecies sensitivity in the aquatic toxicity of aromatic amines},
Journal = {Environ. Toxicol. Pharmacol.},
Year = {2002},
Volume = {11},
Number = {3-4, SI},
Pages = {149-158},
Month = {JUL},
DOI = {10.1016/S1382-6689(02)00004-2},
}


@article{newsome1991qsar,
Author = {Newsome, LD and Johnson, DE and Lipnik, RL and Broderius, SJ and
   Russom, CL},
Title = {A QSAR study of the toxicity of amines to the fathead Minnow},
Journal = {	Sci. Total Environ.},
Year = {1991},
Volume = {109},
Pages = {537-551},
Month = {DEC},
DOI = {10.1016/0048-9697(91)90207-U},
}


@article{meis2014extreme,
Author = {Meis, N. N. A. H. and van der Ven, L. G. J. and van Benthem, R. A. T. M. and de With, G.},
Title = {Extreme wet adhesion of a novel epoxy-amine coating on aluminum alloy
   2024-T3},
Journal = {Prog. Org. Coat.},
Year = {2014},
Volume = {77},
Number = {1},
Pages = {176-183},
Month = {JAN},
DOI = {10.1016/j.porgcoat.2013.09.001},
}

@article{ma1993glass,
Author = {Ma, SC and Lin, HL and Yu, TL},
Title = {Glass-Transition Temperature, Free-Volume, and Curing Kinetics of Unsaturated Polyesters},
Journal = {Polym. J.},
Year = {1993},
Volume = {25},
Number = {9},
Pages = {897-907},
DOI = {10.1295/polymj.25.897},
ISSN = {0032-3896},
Unique-ID = {WOS:A1993LX87200001},
}


@article{umboh2014non,
Author = {Umboh, Markus Karamoy and Adachi, Tadaharu and Nemoto, Tadamasa and
   Higuchi, Masahiro and Major, Zoltan},
Title = {Non-stoichiometric curing effect on fracture toughness of nanosilica
   particulate-reinforced epoxy composites},
Journal = {J Mater Sci},
Year = {2014},
Volume = {49},
Number = {21},
Pages = {7454-7461},
Month = {NOV},
DOI = {10.1007/s10853-014-8450-6},
}


@article{white2002characterization,
Author = {White, SR and Mather, PT and Smith, MJ},
Title = {Characterization of the cure-state of DGEBA-DDS epoxy using ultrasonic,
   dynamic mechanical, and thermal probes},
Journal = {Polym. Eng. Sci.},
Year = {2002},
Volume = {42},
Number = {1},
Pages = {51-67},
Month = {JAN},
DOI = {10.1002/pen.10927},
ISSN = {0032-3888},
ResearcherID-Numbers = {White, Scott/G-9667-2013},
ORCID-Numbers = {Mather, Patrick/0000-0002-2267-0457
   White, Scott/0000-0002-0831-9097},
Unique-ID = {WOS:000173737000005},
}

@article{ovito,
Author = {Stukowski, Alexander},
Title = {{Visualization and analysis of atomistic simulation data with OVITO-the
   Open Visualization Tool}},
Journal = {	Modell. Simul. Mater. Sci. Eng.},
Year = {{2010}},
Volume = {{18}},
Number = {{1}},
Month = {{JAN}},
DOI = {{10.1088/0965-0393/18/1/015012}},
Article-Number = {{015012}},
ISSN = {{0965-0393}},
EISSN = {{1361-651X}},
ResearcherID-Numbers = {{Stukowski, Alexander/G-9695-2017}},
ORCID-Numbers = {{Stukowski, Alexander/0000-0001-6750-3401}},
Unique-ID = {{ISI:000272791800012}},
}

% Amine plasticizing effect

@article{Sahagun-2012,
author = {Sahagun, Christopher M. and Knauer, Katrina M. and Morgan, Sarah E.},
title = {Molecular network development and evolution of nanoscale morphology in an epoxy-amine thermoset polymer},
journal = {J. Appl. Polym. Sci.},
volume = {126},
number = {4},
pages = {1394-1405},
doi = {https://doi.org/10.1002/app.36763},
year = {2012},
}

@article{Jang-2021,
author = {Jang, Chang Woon and Kang, Jin Ho and Palmieri, Frank L. and Hudson, Tyler B. and Brandenburg, Charlotte J. and Lawson, John W.},
title = {Molecular Dynamic Investigation of the Structural and Mechanical Properties of Off-Stoichiometric Epoxy Resins},
journal = {ACS Appl. Polym. Mater.},
volume = {3},
number = {6},
pages = {2950-2959},
year = {2021},
doi = {10.1021/acsapm.1c00087},
}

@article{Adnan-2023,
author = {Adnan, Mohammed Mostafa and Kroyan, Arpenik and Srivastava, Chaman and Grammatikos, Sotirios and Glaum, Julia and Glomm Ese, Marit-Helen and Schnell, Sondre Kvalvåg and Einarsrud, Mari-Ann},
title = {Theoretical and Experimental Determination of Thermomechanical Properties of Epoxy-SiO2 Nanocomposites},
journal = {ChemPhysChem},
volume = {24},
number = {11},
pages = {e202200443},
doi = {https://doi.org/10.1002/cphc.202200443},
year = {2023},
}

@article{Madkour-2000,
title = {Development of the molecular design rules of ultra-permeable poly[1-(trimethylsilyl)-1-propyne] membranes},
journal = {Polymer},
volume = {41},
number = {20},
pages = {7489-7497},
year = {2000},
issn = {0032-3861},
doi = {https://doi.org/10.1016/S0032-3861(00)00083-5},
url = {https://www.sciencedirect.com/science/article/pii/S0032386100000835},
author = {T.M. Madkour}
}

@article{Rigby-1990,
title = {Molecular Dynamics Simulation of Polymer Liquid and Glass. 4.
Free-Volume Distribution},
journal = {Macromolecules},
volume = {23},
pages = {5312-5319},
year = {1990},
doi = {10.1021/ma00228a002},
author = {Rigby D and Roe RJ.},
}


@ARTICLE{lee1999thermal,
	author = {Lee, Andre and Lichtenhan, Joseph D.},
	title = {Thermal and Viscoelastic Property of Epoxy-Clay and Hybrid Inorganic-Organic Epoxy Nanocomposites},
	year = {1999},
	journal = {J. Appl. Polym. Sci.},
	volume = {73},
	number = {10},
	pages = {1993 – 2001},
	doi = {10.1002/(sici)1097-4628(19990906)73:10<1993::aid-app18>3.0.co;2-q},
	url = {https://www.scopus.com/inward/record.uri?eid=2-s2.0-0001591533&doi=10.1002%2f%28sici%291097-4628%2819990906%2973%3a10%3c1993%3a%3aaid-app18%3e3.0.co%3b2-q&partnerID=40&md5=a7549fa6693ac33950f0431d146d2561},
	type = {Article},
	publication_stage = {Final},
	source = {Scopus},
	note = {Cited by: 238}
}

@ARTICLE{park2015epoxy,
	author = {Park, Yong Tae and Qian, Yuqiang and Chan, Clement and Suh, Taewon and Nejhad, Mehrdad Ghasemi and Macosko, Christopher W. and Stein, Andreas},
	title = {Epoxy toughening with low graphene loading},
	year = {2015},
	journal = {Adv. Funct. Mater.},
	volume = {25},
	number = {4},
	pages = {575 – 585},
	doi = {10.1002/adfm.201402553},
	url = {https://www.scopus.com/inward/record.uri?eid=2-s2.0-84961289182&doi=10.1002%2fadfm.201402553&partnerID=40&md5=8077f7f9faec0e80e74fa30fc7d465f9},
	type = {Article},
	publication_stage = {Final},
	source = {Scopus},
	note = {Cited by: 339}
}

@article{fan2020molecular,
title = {Molecular dynamics predictions of thermomechanical properties of an epoxy thermosetting polymer},
journal = {Polymer},
volume = {196},
pages = {122477},
year = {2020},
issn = {0032-3861},
doi = {https://doi.org/10.1016/j.polymer.2020.122477},
url = {https://www.sciencedirect.com/science/article/pii/S0032386120303104},
author = {Jiadi Fan and Alexandros Anastassiou and Christopher W. Macosko and Ellad B. Tadmor}
}

@article{Hattori2008,
title = {Effects of Glass Transition Temperatures of Films on the Corrosion
Resistance after Forming of Pre-Coated Aluminum Sheets},
journal = {Mater. Trans.},
volume = {49},
issiue = {5},
pages = {1180--1185},
year = {2008},
author = {Nobuo Hattori and Masaki Tanigawa1 and Masazumi Okido}
}

@article{cora1998adhesion,
author = {Cora B. Bracho-Troconis and Martin E. R. Shanahan},
title = {Adhesion and Crosslinking in Epoxy Resin/Steel Assemblies},
journal = {J. Adhesion},
volume = {65},
number = {1-4},
pages = {187-205},
year = {1998},
publisher = {Taylor \& Francis},
doi = {10.1080/00218469808012245}
}

@article{Kanari1973,
author = {K. Kanari and T. Ozawa},
title = {Thermal Conductivity of Epoxy Resins Cured with Aliphatic Amines},
journal = {Polym J},
volume = {65},
number = {4},
pages = {372-378},
year = {1973},
doi = {10.1295/polymj.4.372}
}

@article{vandegrampel2005thermally,
title = {Thermally cured low surface-tension epoxy films},
journal = {Polymer},
volume = {46},
number = {23},
pages = {10531-10537},
year = {2005},
issn = {0032-3861},
doi = {https://doi.org/10.1016/j.polymer.2005.08.024},
url = {https://www.sciencedirect.com/science/article/pii/S0032386105012103},
author = {R.D. {van de Grampel} and W. Ming and W.J.H. {van Gennip} and F. {van der Velden} and J. Laven and J.W. Niemantsverdriet and R. {van der Linde}}
}
