# Supplementary material for: Effect of Variations of Amine Content and Network Branching on Thermomechanical Properties of Epoxy Systems
Source: ACS Omega. 2024 Dec 11;9(51):50414–26. doi: 10.1021/acsomega.4c07413 (PMC11683609; doi:10.1021/acsomega.4c07413)
Supplement: Supplementary file 1 — ao4c07413_si_001.zip [file ao4c07413_si_001.zip › Supplementary Information.tex]

\newpage
\begin{center}
    \LARGE{Supplementary Information}\\[1.5cm]
    \LARGE{\textbf{Effect of variations of amine content and network branching on thermomechanical properties of epoxy systems}}\\[1.5cm]
    \normalsize{Michael Robert Kelly,$^{*,\dagger,\ddagger}$, Arpenik Kroyan,$^{\dagger,\ddagger}$ Ingrid Hallsteinsen,$^{\dagger}$ Sondre Kvalvåg Schnell,$^{\dagger}$ Hilde Lea Lein$^{\dagger}$}\\[0.5cm]
    ${\dagger}$\textit{Department of Materials Science and Engineering, Norwegian University of Science and Technology, NTNU, Sem Sælands vei 12, 7034 Trondheim, Norway}\\[0.5cm]
    ${\ddagger}$ \textit{These authors contributed equally}\\[0.5cm]
    E-mail: michael.r.kelly@ntnu.no
\end{center}


\makeatletter
\renewcommand \thesection{S\@arabic\c@section}
\renewcommand\thetable{S\@arabic\c@table}
\renewcommand \thefigure{S\@arabic\c@figure}
\renewcommand\thepage{S\@arabic\c@page}
\makeatother
\setcounter{figure}{0}
\setcounter{page}{1}


\begin{figure}[H]
    \centering
    \includegraphics[width = 0.7\textwidth]{graphics/Results/Results volume.png}
    \caption{Probe particle volume distribution from simulations. From integration of the area under the curves we find the void volume of 6.4, 6.1, 5.8 and 5.5 $\%$ for the cured Epikote 828-Jeffamine D230 systems with 20wt\%, 27wt\%, 33wt\% and 37wt\% curing agent respectively, as acquired from molecular dynamics simulations.}
    \label{fig:volume}
\end{figure}

\begin{figure}[H]
    \centering
    \includegraphics[width = 0.7\textwidth]{graphics/Results/RDF/Results rdf O-HN.png}
    \caption{Radial distribution function of oxygen to amino hydrogen in the cured Epikote 828-Jeffamine D230 systems with varying curing agent concentrations, as acquired from molecular dynamics simulations.}
    \label{fig:rdf_O-HN}
\end{figure}

%\begin{figure}[H]
%\centering
%    \includegraphics[width=0.7\textwidth]{graphics/Results/RDF/Results rdf epoxide-epoxide.png}
%    \caption{Radial distribution function of epoxide group to epoxide group in the cured Epikote 828-Jeffamine D230 systems with varying curing agent concentrations, as acquired from molecular dynamics simulations.}
%    \label{fig:rdf_epoxide-epoxide}
%\end{figure}

\begin{figure}[H]
    \centering
    \includegraphics[width = 0.7\textwidth]{graphics/Results/RDF/Results rdf aromatic-aromatic supplementary.png}
    \caption{Radial distribution function of aromatic group to aromatic group in the cured Epikote 828-Jeffamine D230 systems with varying curing agent concentrations, as acquired from molecular dynamics simulations.}
    \label{fig:rdf_aromatic_supplementary}
\end{figure}

\begin{figure}[H]
\centering
    \includegraphics[width=0.7\textwidth]{graphics/Results/RDF/Results rdf aromatic-aromatic.png}
    \caption{Region of interest of the radial distribution function of aromatic group to aromatic group in the cured Epikote 828-Jeffamine D230 systems with varying curing agent concentrations, as acquired from molecular dynamics simulations.}
    \label{fig:rdf_aromatic-aromatic}
\end{figure}

%\begin{figure}[H]
%\centering
%    \includegraphics[width=0.7\textwidth]{graphics/Results/RDF/Results rdf branched-branched.png}
%    \caption{Radial distribution function of branched crosslink to branched crosslink in the cured Epikote 828-Jeffamine D230 systems with varying curing agent concentrations, as acquired from molecular dynamics simulations.}
%    \label{fig:rdf_branched-branched}
%\end{figure}

%\begin{figure}[H]
%\centering
%    \includegraphics[width=0.7\textwidth]{graphics/Results/RDF/Results rdf linear-linear.png}
%    \caption{Radial distribution function of linear crosslink to linear crosslink in the cured Epikote 828-Jeffamine D230 systems with varying curing agent concentrations, as acquired from molecular dynamics simulations.}
%    \label{fig:rdf_linear-linear}
%\end{figure}

%\begin{figure}[H]
%\centering
%    \includegraphics[width=0.7\textwidth]{graphics/Results/RDF/Results rdf N-N.png}
%    \caption{Radial distribution function of free amine to free amine in the cured Epikote 828-Jeffamine D230 systems with varying curing agent concentrations, as acquired from molecular dynamics simulations.}
%    \label{fig:rdf_N-N}
%\end{figure}

\begin{figure}[H]
    \centering
    \includegraphics[width = 0.6\textwidth]{graphics/Results/amine_e25.png}
    \caption{Snapshot of free amine distribution in the simulation box for system with 20 wt\% curing agent (E20).}
    \label{fig:free_amine_e20}
\end{figure}

\begin{figure}[H]
    \centering
    \includegraphics[width = 0.7\textwidth]{graphics/Results/amine_e375.png}
    \caption{Snapshot of free amine distribution in the simulation box for system with 27 wt\% curing agent (E27).}
    \label{fig:free_amine_e27}
\end{figure}

\begin{figure}[H]
    \centering
    \includegraphics[width = 0.7\textwidth]{graphics/Results/amine_e50.png}
    \caption{Snapshot of free amine distribution in the simulation box for system with 33 wt\% curing agent (E33).}
    \label{fig:free_amine_e33}
\end{figure}

\begin{figure}[H]
    \centering
    \includegraphics[width = 0.7\textwidth]{graphics/Results/amine_e75.png}
    \caption{Snapshot of free amine distribution in the simulation box for system with 38 wt\% curing agent (E38).}
    \label{fig:free_amine_e38}
\end{figure}
